# Supplementary material for: 3-(5-Methyl-3-phenyl-1H-pyrazol-1-yl)propanamide monohydrate
Source: Acta Crystallogr Sect E Struct Rep Online. 2010 Dec 8;67(Pt 1):o47. doi: 10.1107/S160053681005035X (PMC3050230; doi:10.1107/S160053681005035X)
Supplement: Supplementary file 1 [file e-67-00o47-sup1.cif]

##############################################################################
###                                                                        ###
###        Electronic paper (Acta Crystallographica Section E)             ###
###                                                                        ###
##############################################################################
#                                                                            #
# This CIF contains the data in a paper accepted for publication in Acta     #
# Crystallographica Section E. It conforms to the requirements of Notes      #
# for Authors for Section E, and has been peer reviewed under the auspices   #
# of the IUCr Commission on Journals.                                        #
#                                                                            #
# Full details of the Crystallographic Information File format               #
# are given in the paper "The Crystallographic Information File (CIF):       #
# a New Standard Archive File for Crystallography" by S. R. Hall, F. H.      #
# Allen and I. D. Brown [Acta Cryst. (1991), A47, 655-685].                  #
#                                                                            #
# The current version of the core CIF dictionary is obtainable from          #
# ftp://ftp.iucr.org/pub/cif_core.dic. The current version number is 2.4.    #
#                                                                            #
# Software is freely available for graphical display of the structure(s) in  #
# this CIF.  For information consult the CIF home page http://www.iucr.org/  #
# cif/home.html                                                              #
#                                                                            #
# This file may be used for bona fide research purposes within the           #
# scientific community so long as proper attribution is given to the journal # 
# article from which it was obtained.                                        #
#                                                                            #
##############################################################################
                                             
data_global
_audit_creation_method     'form.cif (version 2.0)'
_journal_data_validation_number     ?
_journal_date_recd_electronic     2010-11-03
_journal_date_accepted     2010-12-01
_journal_name_full     'Acta Crystallographica, Section E'
_journal_year     2011
_journal_volume     67
_journal_issue      1
_journal_page_first     o47
_journal_page_last     o47
_journal_paper_category     QO
_journal_coeditor_code     IM2245
_publ_contact_author_name     'Jian-Feng Zhang'
_publ_contact_author_address
;
   State Key Lab. Base of Novel Functional Materials and Preparation Science
   Faculty of Materials Science and Chemical Engineering
   Ningbo University
   Ningbo, Zhejiang
   315211, People's Republic of China
;
_publ_contact_author_email     'zjf@nbu.edu.cn'
_publ_contact_author_fax     '86 574 87600734'
_publ_contact_author_phone     '86 574 87600745'
_publ_section_title
;
3-(5-Methyl-3-phenyl-1<i>H</i>-pyrazol-1-yl)propanamide monohydrate
;
loop_
    _publ_author_name
    _publ_author_footnote
    _publ_author_address
    'Shu-Jiao Chen' ?
;
   State Key Lab. Base of Novel Functional Materials and Preparation Science
   Faculty of Materials Science and Chemical Engineering
   Ningbo University
   Ningbo, Zhejiang 315211, People's Republic of China
;
    'Jian-Feng Zhang' ?
;
   State Key Lab. Base of Novel Functional Materials and Preparation Science
   Faculty of Materials Science and Chemical Engineering
   Ningbo University
   Ningbo, Zhejiang 315211, People's Republic of China
;
data_I
_audit_creation_method     SHELXL-97
_chemical_name_systematic
;
3-(5-Methyl-3-phenyl-1<i>H</i>-pyrazol-1-yl)propanamide monohydrate
;
_chemical_name_common     ?
_chemical_formula_moiety     'C13 H15 N3 O, H2 O'
_chemical_formula_sum     'C13 H17 N3 O2'
_chemical_formula_iupac     'C13 H15 N3 O, H2 O'
_chemical_formula_weight     247.30
_chemical_melting_point     ?
_symmetry_cell_setting     orthorhombic
_symmetry_space_group_name_H-M     'P 21 21 21'
_symmetry_space_group_name_Hall     'P 2ac 2ab'
loop_
    _symmetry_equiv_pos_as_xyz
    'x, y, z'
    '-x+1/2, -y, z+1/2'
    '-x, y+1/2, -z+1/2'
    'x+1/2, -y+1/2, -z'
_cell_length_a     6.5482(13)
_cell_length_b     12.609(3)
_cell_length_c     16.606(3)
_cell_angle_alpha     90.00
_cell_angle_beta     90.00
_cell_angle_gamma     90.00
_cell_volume     1371.1(5)
_cell_formula_units_Z     4
_cell_measurement_reflns_used     13460
_cell_measurement_theta_min     3.23
_cell_measurement_theta_max     27.41
_cell_measurement_temperature     296(2)
_exptl_crystal_description     chip
_exptl_crystal_colour     colorless
_exptl_crystal_size_max     0.450
_exptl_crystal_size_mid     0.230
_exptl_crystal_size_min     0.120
_exptl_crystal_density_diffrn     1.198
_exptl_crystal_density_meas     ?
_exptl_crystal_density_method     'not measured'
_exptl_crystal_F_000     528
_exptl_absorpt_coefficient_mu     0.083
_exptl_absorpt_correction_type     multi-scan
_exptl_absorpt_process_details     '(ABSCOR; Higashi, 1995)'
_exptl_absorpt_correction_T_min     0.977
_exptl_absorpt_correction_T_max     0.990
_exptl_special_details
;
;
_diffrn_ambient_temperature     296(2)
_diffrn_radiation_type     MoK\a
_diffrn_radiation_wavelength     0.71073
_diffrn_radiation_source     'fine-focus sealed tube'
_diffrn_radiation_monochromator     graphite
_diffrn_measurement_device_type     'Rigaku R-AXIS RAPID'
_diffrn_measurement_method     \w
_diffrn_detector_area_resol_mean     ?
_diffrn_reflns_number     13414
_diffrn_reflns_av_R_equivalents     0.0564
_diffrn_reflns_av_sigmaI/netI     0.0319
_diffrn_reflns_theta_min     3.23
_diffrn_reflns_theta_max     27.41
_diffrn_reflns_theta_full     27.41
_diffrn_measured_fraction_theta_max     0.998
_diffrn_measured_fraction_theta_full     0.998
_diffrn_reflns_limit_h_min     -8
_diffrn_reflns_limit_h_max     7
_diffrn_reflns_limit_k_min     -16
_diffrn_reflns_limit_k_max     16
_diffrn_reflns_limit_l_min     -21
_diffrn_reflns_limit_l_max     21
_diffrn_standards_number     ?
_diffrn_standards_interval_count     ?
_diffrn_standards_interval_time     ?
_diffrn_standards_decay_%     ?
_refine_special_details
;
Refinement of <i>F</i>^2^ against ALL reflections. The weighted <i>R</i>-factor
<i>wR</i> and goodness of fit <i>S</i> are based on <i>F</i>^2^, conventional
<i>R</i>-factors <i>R</i> are based on <i>F</i>, with <i>F</i> set to zero for
negative <i>F</i>^2^. The threshold expression of <i>F</i>^2^ >
\s(<i>F</i>^2^) is used only for calculating <i>R</i>-factors(gt) <i>etc</i>.
and is not relevant to the choice of reflections for refinement.
<i>R</i>-factors based on <i>F</i>^2^ are statistically about twice as large
as those based on <i>F</i>, and <i>R</i>- factors based on ALL data will be
even larger.
;
_reflns_number_total     1815
_reflns_number_gt     1323
_reflns_threshold_expression     I>2sigma(I)
_refine_ls_structure_factor_coef     Fsqd
_refine_ls_matrix_type     full
_refine_ls_R_factor_all     0.0719
_refine_ls_R_factor_gt     0.0495
_refine_ls_wR_factor_gt     0.1203
_refine_ls_wR_factor_ref     0.1402
_refine_ls_goodness_of_fit_ref     1.078
_refine_ls_restrained_S_all     1.078
_refine_ls_number_reflns     1815
_refine_ls_number_parameters     164
_refine_ls_number_restraints     0
_refine_ls_hydrogen_treatment     constr
_refine_ls_weighting_scheme     calc
_refine_ls_weighting_details
         'calc w=1/[\s^2^(Fo^2^)+(0.0693P)^2^+0.2276P] where P=(Fo^2^+2Fc^2^)/3'
_atom_sites_solution_hydrogens     geom
_atom_sites_solution_primary     direct
_atom_sites_solution_secondary     difmap
_refine_ls_shift/su_max     0.001
_refine_ls_shift/su_mean     0.000
_refine_diff_density_max     0.230
_refine_diff_density_min     -0.162
_refine_ls_extinction_method     'SHELXL97 (Sheldrick, 2008)'
_refine_ls_extinction_coef     0.048(6)
_refine_ls_extinction_expression
                                  'Fc^*^=kFc[1+0.001xFc^2^\l^3^/sin(2\q)]^-1/4^'
loop_
    _atom_type_symbol
    _atom_type_description
    _atom_type_scat_dispersion_real
    _atom_type_scat_dispersion_imag
    _atom_type_scat_source
    'C' 'C' 0.0033 0.0016
                         'International Tables Vol C Tables 4.2.6.8 and 6.1.1.4'
    'H' 'H' 0.0000 0.0000
                         'International Tables Vol C Tables 4.2.6.8 and 6.1.1.4'
    'N' 'N' 0.0061 0.0033
                         'International Tables Vol C Tables 4.2.6.8 and 6.1.1.4'
    'O' 'O' 0.0106 0.0060
                         'International Tables Vol C Tables 4.2.6.8 and 6.1.1.4'
_computing_data_collection     'RAPID-AUTO (Rigaku, 1998)'
_computing_cell_refinement     'RAPID-AUTO (Rigaku, 1998)'
_computing_data_reduction     'CrystalStructure (Rigaku/MSC, 2004)'
_computing_structure_solution     'SHELXS97 (Sheldrick, 2008)'
_computing_structure_refinement     'SHELXL97 (Sheldrick, 2008)'
_computing_molecular_graphics     'ORTEP-3 (Farrugia, 1997)'
_computing_publication_material     'CrystalStructure (Rigaku/MSC, 2004)'
loop_
    _atom_site_type_symbol
    _atom_site_label
    _atom_site_fract_x
    _atom_site_fract_y
    _atom_site_fract_z
    _atom_site_U_iso_or_equiv
    _atom_site_adp_type
    _atom_site_calc_flag
    _atom_site_refinement_flags
    _atom_site_occupancy
    _atom_site_disorder_assembly
    _atom_site_disorder_group
    O O1 0.1503(3) 0.37278(16) 0.44426(14) 0.0598(6) Uani d . 1 . .
    N N3 0.6165(4) 0.63188(17) 0.33836(14) 0.0455(6) Uani d . 1 . .
    N N2 0.4723(4) 0.58241(16) 0.29243(14) 0.0456(6) Uani d . 1 . .
    C C7 0.7043(4) 0.7022(2) 0.28840(17) 0.0432(6) Uani d . 1 . .
    C C1 0.0612(4) 0.4538(2) 0.42065(18) 0.0451(7) Uani d . 1 . .
    C C3 0.3511(4) 0.4985(2) 0.32841(19) 0.0505(7) Uani d . 1 . .
    H H3A 0.4382 0.4554 0.3625 0.061 Uiso calc R 1 . .
    H H3B 0.2976 0.4534 0.2861 0.061 Uiso calc R 1 . .
    N N1 -0.1361(4) 0.4692(2) 0.43135(16) 0.0572(7) Uani d . 1 . .
    H H1A -0.2084 0.4220 0.4556 0.069 Uiso calc R 1 . .
    H H1B -0.1926 0.5264 0.4141 0.069 Uiso calc R 1 . .
    C C6 0.6151(5) 0.6976(2) 0.21225(18) 0.0529(7) Uani d . 1 . .
    H H6A 0.6495 0.7386 0.1677 0.063 Uiso calc R 1 . .
    C C8 0.8697(5) 0.7707(2) 0.31861(18) 0.0463(7) Uani d . 1 . .
    C C2 0.1763(5) 0.5407(2) 0.3778(2) 0.0578(8) Uani d . 1 . .
    H H2A 0.0830 0.5788 0.3428 0.069 Uiso calc R 1 . .
    H H2B 0.2287 0.5905 0.4172 0.069 Uiso calc R 1 . .
    C C4 0.4663(5) 0.6208(2) 0.21594(18) 0.0509(7) Uani d . 1 . .
    O O2 -0.4388(4) 0.32706(19) 0.4938(2) 0.0888(10) Uani d . 1 . .
    H H2D -0.4329 0.2662 0.5146 0.168 Uiso d . 1 . .
    H H2C -0.5655 0.3375 0.4857 0.092 Uiso d . 1 . .
    C C9 0.8839(5) 0.7964(3) 0.4002(2) 0.0596(8) Uani d . 1 . .
    H H9A 0.7863 0.7708 0.4360 0.072 Uiso calc R 1 . .
    C C12 1.1724(6) 0.8742(3) 0.2958(3) 0.0849(12) Uani d . 1 . .
    H H12A 1.2706 0.9003 0.2605 0.102 Uiso calc R 1 . .
    C C13 1.0158(5) 0.8108(2) 0.2666(2) 0.0612(9) Uani d . 1 . .
    H H13A 1.0090 0.7952 0.2119 0.073 Uiso calc R 1 . .
    C C10 1.0405(6) 0.8592(3) 0.4285(2) 0.0767(11) Uani d . 1 . .
    H H10A 1.0489 0.8748 0.4832 0.092 Uiso calc R 1 . .
    C C5 0.3188(6) 0.5832(3) 0.1551(2) 0.0749(11) Uani d . 1 . .
    H H5A 0.2362 0.5278 0.1778 0.112 Uiso calc R 1 . .
    H H5B 0.3913 0.5563 0.1092 0.112 Uiso calc R 1 . .
    H H5C 0.2328 0.6410 0.1387 0.112 Uiso calc R 1 . .
    C C11 1.1840(7) 0.8988(4) 0.3764(3) 0.0923(14) Uani d . 1 . .
    H H11A 1.2884 0.9421 0.3955 0.111 Uiso calc R 1 . .
loop_
    _atom_site_aniso_label
    _atom_site_aniso_U_11
    _atom_site_aniso_U_22
    _atom_site_aniso_U_33
    _atom_site_aniso_U_12
    _atom_site_aniso_U_13
    _atom_site_aniso_U_23
    O1 0.0465(11) 0.0555(11) 0.0775(15) 0.0054(11) 0.0067(12) 0.0248(11)
    N3 0.0438(12) 0.0434(12) 0.0493(13) -0.0047(11) 0.0011(11) 0.0076(10)
    N2 0.0465(13) 0.0423(11) 0.0479(13) -0.0057(11) 0.0041(12) 0.0079(10)
    C7 0.0445(14) 0.0357(12) 0.0495(15) -0.0022(12) 0.0054(14) 0.0087(12)
    C1 0.0418(15) 0.0457(14) 0.0480(16) 0.0001(13) 0.0033(13) 0.0050(13)
    C3 0.0473(15) 0.0414(13) 0.0628(18) -0.0064(14) 0.0083(15) 0.0044(13)
    N1 0.0415(13) 0.0558(14) 0.0742(18) 0.0034(12) 0.0085(14) 0.0194(13)
    C6 0.0634(18) 0.0479(14) 0.0475(16) -0.0078(15) 0.0016(16) 0.0092(13)
    C8 0.0443(14) 0.0376(12) 0.0569(17) -0.0012(12) 0.0000(15) 0.0088(12)
    C2 0.0488(17) 0.0455(14) 0.079(2) 0.0016(15) 0.0151(17) 0.0110(15)
    C4 0.0569(17) 0.0487(14) 0.0470(15) -0.0042(15) 0.0000(15) 0.0032(13)
    O2 0.0472(13) 0.0764(16) 0.143(3) -0.0005(12) 0.0038(16) 0.0493(17)
    C9 0.0590(19) 0.0586(17) 0.0611(19) -0.0053(17) 0.0007(17) 0.0017(15)
    C12 0.060(2) 0.102(3) 0.092(3) -0.030(2) 0.008(2) 0.011(2)
    C13 0.0547(18) 0.0627(18) 0.066(2) -0.0080(17) 0.0053(17) 0.0067(16)
    C10 0.073(2) 0.084(2) 0.074(2) -0.014(2) -0.014(2) -0.007(2)
    C5 0.086(3) 0.078(2) 0.060(2) -0.019(2) -0.014(2) 0.0029(18)
    C11 0.069(3) 0.109(3) 0.098(3) -0.033(3) -0.011(2) -0.003(3)
_geom_special_details
;
All e.s.d.'s (except the e.s.d. in the dihedral angle between two l.s. planes)
are estimated using the full covariance matrix. The cell e.s.d.'s are taken
into account individually in the estimation of e.s.d.'s in distances, angles
and torsion angles; correlations between e.s.d.'s in cell parameters are only
used when they are defined by crystal symmetry. An approximate (isotropic)
treatment of cell e.s.d.'s is used for estimating e.s.d.'s involving l.s.
planes.
;
loop_
    _geom_bond_atom_site_label_1
    _geom_bond_atom_site_label_2
    _geom_bond_site_symmetry_2
    _geom_bond_distance
    _geom_bond_publ_flag
    O1 C1 . 1.240(3) ?
    N3 C7 . 1.344(3) ?
    N3 N2 . 1.365(3) ?
    N2 C4 . 1.360(4) ?
    N2 C3 . 1.451(3) ?
    C7 C6 . 1.394(4) ?
    C7 C8 . 1.473(4) ?
    C1 N1 . 1.319(4) ?
    C1 C2 . 1.509(4) ?
    C3 C2 . 1.505(4) ?
    C3 H3A . 0.9700 ?
    C3 H3B . 0.9700 ?
    N1 H1A . 0.8600 ?
    N1 H1B . 0.8600 ?
    C6 C4 . 1.375(4) ?
    C6 H6A . 0.9300 ?
    C8 C13 . 1.385(4) ?
    C8 C9 . 1.397(4) ?
    C2 H2A . 0.9700 ?
    C2 H2B . 0.9700 ?
    C4 C5 . 1.476(4) ?
    O2 H2D . 0.8424 ?
    O2 H2C . 0.8505 ?
    C9 C10 . 1.378(5) ?
    C9 H9A . 0.9300 ?
    C12 C11 . 1.376(6) ?
    C12 C13 . 1.388(5) ?
    C12 H12A . 0.9300 ?
    C13 H13A . 0.9300 ?
    C10 C11 . 1.371(6) ?
    C10 H10A . 0.9300 ?
    C5 H5A . 0.9600 ?
    C5 H5B . 0.9600 ?
    C5 H5C . 0.9600 ?
    C11 H11A . 0.9300 ?
loop_
    _geom_angle_atom_site_label_1
    _geom_angle_atom_site_label_2
    _geom_angle_atom_site_label_3
    _geom_angle_site_symmetry_1
    _geom_angle_site_symmetry_3
    _geom_angle
    _geom_angle_publ_flag
    C7 N3 N2 . . 104.6(2) ?
    C4 N2 N3 . . 112.3(2) ?
    C4 N2 C3 . . 128.9(3) ?
    N3 N2 C3 . . 118.8(2) ?
    N3 C7 C6 . . 110.7(2) ?
    N3 C7 C8 . . 119.4(2) ?
    C6 C7 C8 . . 129.9(2) ?
    O1 C1 N1 . . 122.7(3) ?
    O1 C1 C2 . . 120.8(3) ?
    N1 C1 C2 . . 116.5(3) ?
    N2 C3 C2 . . 112.5(2) ?
    N2 C3 H3A . . 109.1 ?
    C2 C3 H3A . . 109.1 ?
    N2 C3 H3B . . 109.1 ?
    C2 C3 H3B . . 109.1 ?
    H3A C3 H3B . . 107.8 ?
    C1 N1 H1A . . 120.0 ?
    C1 N1 H1B . . 120.0 ?
    H1A N1 H1B . . 120.0 ?
    C4 C6 C7 . . 106.6(3) ?
    C4 C6 H6A . . 126.7 ?
    C7 C6 H6A . . 126.7 ?
    C13 C8 C9 . . 118.4(3) ?
    C13 C8 C7 . . 120.6(3) ?
    C9 C8 C7 . . 121.0(3) ?
    C3 C2 C1 . . 112.4(2) ?
    C3 C2 H2A . . 109.1 ?
    C1 C2 H2A . . 109.1 ?
    C3 C2 H2B . . 109.1 ?
    C1 C2 H2B . . 109.1 ?
    H2A C2 H2B . . 107.9 ?
    N2 C4 C6 . . 105.8(3) ?
    N2 C4 C5 . . 122.9(3) ?
    C6 C4 C5 . . 131.3(3) ?
    H2D O2 H2C . . 104.5 ?
    C10 C9 C8 . . 120.9(3) ?
    C10 C9 H9A . . 119.6 ?
    C8 C9 H9A . . 119.6 ?
    C11 C12 C13 . . 120.7(4) ?
    C11 C12 H12A . . 119.6 ?
    C13 C12 H12A . . 119.6 ?
    C8 C13 C12 . . 120.1(3) ?
    C8 C13 H13A . . 119.9 ?
    C12 C13 H13A . . 119.9 ?
    C11 C10 C9 . . 120.3(4) ?
    C11 C10 H10A . . 119.9 ?
    C9 C10 H10A . . 119.9 ?
    C4 C5 H5A . . 109.5 ?
    C4 C5 H5B . . 109.5 ?
    H5A C5 H5B . . 109.5 ?
    C4 C5 H5C . . 109.5 ?
    H5A C5 H5C . . 109.5 ?
    H5B C5 H5C . . 109.5 ?
    C10 C11 C12 . . 119.6(4) ?
    C10 C11 H11A . . 120.2 ?
    C12 C11 H11A . . 120.2 ?
loop_
    _geom_hbond_atom_site_label_D
    _geom_hbond_atom_site_label_H
    _geom_hbond_atom_site_label_A
    _geom_hbond_site_symmetry_A
    _geom_hbond_distance_DH
    _geom_hbond_distance_HA
    _geom_hbond_distance_DA
    _geom_hbond_angle_DHA
    N1 H1A O2 . 0.86 2.03 2.867(3) 164.6
    N1 H1B N3 1_455 0.86 2.22 3.036(3) 159.2
    O2 H2D O1 4_456 0.84 1.96 2.783(3) 166.2
    O2 H2C O1 1_455 0.85 2.03 2.872(3) 168.5
