# Supplementary material for: 3-(5-Methyl-3-phenyl-1H-pyrazol-1-yl)propanamide monohydrate
Source: Acta Crystallogr Sect E Struct Rep Online. 2010 Dec 8;67(Pt 1):o47. doi: 10.1107/S160053681005035X (PMC3050230; doi:10.1107/S160053681005035X)
Supplement: Supplementary file 2 [file e-67-00o47-Isup2.hkl]

# 
# h,k,l, Fc-squared, Fo-squared, sigma(Fo-squared) and status flag 
# 
data_I
_shelx_title ' tref in P2(1)2(1)2(1)' 
_shelx_refln_list_code          4 
_shelx_F_calc_maximum      134.19 
_exptl_crystal_F_000       528.00 
_reflns_d_resolution_high  0.7719 
 
loop_ 
 _symmetry_equiv_pos_as_xyz 
 'x, y, z' 
 '-x+1/2, -y, z+1/2' 
 '-x, y+1/2, -z+1/2' 
 'x+1/2, -y+1/2, -z' 
 
_cell_length_a     6.5482 
_cell_length_b    12.6095 
_cell_length_c    16.6059 
_cell_angle_alpha  90.000 
_cell_angle_beta   90.000 
_cell_angle_gamma  90.000 
 
_shelx_F_squared_multiplier     1.000 
 
loop_ 
 _refln_index_h 
 _refln_index_k 
 _refln_index_l 
 _refln_F_squared_calc 
 _refln_F_squared_meas 
 _refln_F_squared_sigma 
 _refln_observed_status 
   2   0   0      350.22      319.97      5.23 o 
   4   0   0      945.58     1000.59     15.11 o 
   6   0   0      204.88      233.15      7.21 o 
   8   0   0        0.23        2.83      2.22 o 
   1   1   0      224.40      189.72      2.02 o 
   2   1   0       29.27       30.42      1.31 o 
   3   1   0       12.28       17.59      1.37 o 
   4   1   0      296.92      296.82      4.78 o 
   5   1   0        4.56        4.25      1.16 o 
   6   1   0        5.45        5.03      1.27 o 
   7   1   0       43.37       44.48      2.61 o 
   8   1   0        9.67       10.82      2.75 o 
   0   2   0       74.35       49.98      1.38 o 
   1   2   0    18007.17    21267.70    920.86 o 
   2   2   0      459.45      462.69      5.10 o 
   3   2   0      880.20      853.54     10.86 o 
   4   2   0        5.51        6.25      1.11 o 
   5   2   0       62.74       66.72      2.68 o 
   6   2   0       60.61       65.80      3.08 o 
   7   2   0       56.54       70.28      2.91 o 
   8   2   0        4.59        2.41      2.22 o 
   1   3   0     2116.24     2066.23     25.72 o 
   2   3   0      323.80      340.46      4.22 o 
   3   3   0      234.37      204.12      3.35 o 
   4   3   0      134.37      127.23      3.31 o 
   5   3   0      136.83      129.03      3.08 o 
   6   3   0      162.31      164.74      4.07 o 
   7   3   0       31.07       34.34      3.97 o 
   8   3   0        2.03       -0.45      1.28 o 
   0   4   0     1930.83     2005.53     27.50 o 
   1   4   0       18.41       12.89      0.91 o 
   2   4   0      307.68      281.74      3.28 o 
   3   4   0      354.07      363.63      4.99 o 
   4   4   0      124.76      109.63      3.16 o 
   5   4   0        2.44        2.26      1.19 o 
   6   4   0        5.97        7.21      1.52 o 
   7   4   0        4.49        5.47      2.30 o 
   8   4   0        4.13        4.74      2.18 o 
   1   5   0       29.67       35.51      1.28 o 
   2   5   0        2.00        1.09      0.62 o 
   3   5   0       39.41       40.87      1.62 o 
   4   5   0       81.67       79.56      3.52 o 
   5   5   0      192.73      185.30      5.81 o 
   6   5   0        2.91        4.02      1.21 o 
   7   5   0       21.99       29.47      3.58 o 
   8   5   0        4.26        5.82      3.46 o 
   0   6   0       70.97       63.92      2.70 o 
   1   6   0        7.20        9.14      1.08 o 
   2   6   0       65.10       60.35      1.49 o 
   3   6   0       25.64       23.89      1.62 o 
   4   6   0       36.98       37.24      2.18 o 
   5   6   0       52.49       59.11      3.16 o 
   6   6   0        8.53        8.60      1.62 o 
   7   6   0        0.99        0.38      1.46 o 
   1   7   0       22.81       24.02      1.50 o 
   2   7   0      168.21      166.57      2.66 o 
   3   7   0      167.60      156.31      2.76 o 
   4   7   0      109.28      116.67      3.38 o 
   5   7   0       21.20       27.07      3.11 o 
   6   7   0        4.17        4.46      0.94 o 
   7   7   0        1.76        2.60      3.23 o 
   0   8   0        0.96        5.88      1.72 o 
   1   8   0      289.02      300.21      4.49 o 
   2   8   0       86.11       88.71      2.42 o 
   3   8   0       62.66       56.67      1.99 o 
   4   8   0      113.58      116.62      3.44 o 
   5   8   0       38.69       42.89      2.52 o 
   6   8   0       16.04       11.04      5.03 o 
   7   8   0        0.02        2.04      4.26 o 
   1   9   0       14.26       15.57      1.92 o 
   2   9   0       49.98       48.17      1.97 o 
   3   9   0       60.02       72.01      2.60 o 
   4   9   0        2.00        2.70      1.03 o 
   5   9   0        4.28        4.22      1.54 o 
   6   9   0        2.21        1.40      3.06 o 
   7   9   0        0.69       -0.95      2.81 o 
   0  10   0       87.65      108.34      4.99 o 
   1  10   0      245.56      257.72      4.63 o 
   2  10   0       10.72       10.49      1.75 o 
   3  10   0       93.11       90.67      2.92 o 
   4  10   0        0.78        2.78      1.15 o 
   5  10   0       40.11       40.48     15.20 o 
   6  10   0        8.51        2.94      3.27 o 
   1  11   0       10.98       10.05      1.84 o 
   2  11   0       73.03       75.94      3.27 o 
   3  11   0        7.39        6.28      1.71 o 
   4  11   0        8.84        7.58      2.67 o 
   5  11   0        1.05        0.83      2.85 o 
   6  11   0        0.31        0.29      2.92 o 
   0  12   0      256.82      254.55      7.44 o 
   1  12   0        0.99        0.77      1.20 o 
   2  12   0        9.01        7.71      2.14 o 
   3  12   0        0.00        2.13      1.45 o 
   4  12   0       27.59       25.49      9.35 o 
   5  12   0       11.33        6.54      7.30 o 
   1  13   0       39.28       39.95      3.19 o 
   2  13   0        0.34        1.14      1.46 o 
   3  13   0        1.58        1.35      1.28 o 
   4  13   0        0.00       -0.40      1.68 o 
   5  13   0       13.87        9.62      8.37 o 
   0  14   0        4.26        2.18      2.04 o 
   1  14   0       38.51       46.38      6.34 o 
   2  14   0        0.58        4.49      3.87 o 
   3  14   0        1.14        1.77      2.85 o 
   4  14   0        2.96       -0.47      3.14 o 
   1  15   0        7.09        2.88      2.16 o 
   2  15   0        0.02        0.37      1.36 o 
   3  15   0        0.13       -3.06      3.06 o 
   0  16   0        9.84       15.75      9.74 o 
   1  16   0       11.14        9.27      3.77 o 
   1   0   1       17.52       17.80      0.53 o 
   2   0   1     1732.33     1747.50     18.88 o 
   3   0   1      112.96       99.44      2.15 o 
   4   0   1       51.62       46.96      1.98 o 
   5   0   1        0.32        0.38      0.83 o 
   6   0   1      200.61      204.58      4.65 o 
   7   0   1        8.69        6.17      1.89 o 
   8   0   1        1.97        1.95      1.82 o 
   1   1   1      629.07      588.46      4.02 o 
   2   1   1      392.72      343.52      2.90 o 
   3   1   1      748.52      751.52      6.49 o 
   4   1   1        5.77        6.47      0.73 o 
   5   1   1      173.09      171.37      2.70 o 
   6   1   1       34.55       39.66      1.72 o 
   7   1   1      100.69      111.29      2.77 o 
   8   1   1       29.93       29.64      4.40 o 
   0   2   1      348.15      316.38      2.74 o 
   1   2   1     1806.60     1707.42     15.30 o 
   2   2   1      131.38      124.98      1.77 o 
   3   2   1      181.32      172.37      2.01 o 
   4   2   1       19.99       21.99      1.11 o 
   5   2   1       40.16       44.60      1.43 o 
   6   2   1        9.36        7.25      1.00 o 
   7   2   1       41.86       48.41      2.16 o 
   8   2   1        1.51        2.16      1.40 o 
   0   3   1      396.00      343.54      3.55 o 
   1   3   1     8737.27     9509.66    113.13 o 
   2   3   1     1364.51     1377.67      9.43 o 
   3   3   1       17.94       18.45      1.02 o 
   4   3   1      190.22      204.54      2.62 o 
   5   3   1       28.83       29.83      1.38 o 
   6   3   1      179.88      187.00      3.02 o 
   7   3   1       45.22       53.03      2.00 o 
   8   3   1        5.10        3.49      1.59 o 
   0   4   1      484.52      451.63      4.15 o 
   1   4   1      600.56      582.27      4.06 o 
   2   4   1     3702.32     3747.32     26.98 o 
   3   4   1      514.50      514.42      4.80 o 
   4   4   1      137.13      144.37      2.55 o 
   5   4   1       82.08       80.26      1.68 o 
   6   4   1       74.68       77.05      1.90 o 
   7   4   1        1.43        3.64      1.24 o 
   8   4   1        9.05        9.69      1.80 o 
   0   5   1        0.59       -0.45      0.47 o 
   1   5   1      207.44      178.69      1.69 o 
   2   5   1      636.97      603.71      4.54 o 
   3   5   1       32.65       30.63      1.06 o 
   4   5   1        8.60        6.91      0.93 o 
   5   5   1       57.89       57.95      1.72 o 
   6   5   1       51.46       50.87      1.82 o 
   7   5   1        1.35       -0.20      1.07 o 
   8   5   1        0.75        1.13      1.76 o 
   0   6   1       48.11       59.38      1.73 o 
   1   6   1     1520.87     1564.96     10.83 o 
   2   6   1      817.52      843.25      6.26 o 
   3   6   1      529.47      575.26      4.67 o 
   4   6   1      145.56      135.73      2.37 o 
   5   6   1      232.97      226.52      3.14 o 
   6   6   1       31.15       36.58      1.84 o 
   7   6   1        0.94        0.63      1.13 o 
   0   7   1      389.11      345.58      4.64 o 
   1   7   1       48.13       50.07      1.15 o 
   2   7   1      362.53      381.97      3.33 o 
   3   7   1       28.19       29.09      1.06 o 
   4   7   1       30.38       34.09      1.53 o 
   5   7   1       44.09       40.85      1.58 o 
   6   7   1       17.16       16.24      1.76 o 
   7   7   1       13.37       10.85      4.04 o 
   0   8   1       97.33      102.42      2.38 o 
   1   8   1       47.62       58.01      1.44 o 
   2   8   1       54.91       58.77      1.51 o 
   3   8   1       93.10       96.97      1.69 o 
   4   8   1       66.69       68.33      1.49 o 
   5   8   1       27.91       30.86      1.45 o 
   6   8   1       11.17        5.37      2.52 o 
   7   8   1        7.95        6.32      2.62 o 
   0   9   1       35.49       33.53      2.53 o 
   1   9   1       14.99       14.80      1.05 o 
   2   9   1        0.61        0.60      0.51 o 
   3   9   1       85.69       78.38      1.79 o 
   4   9   1       15.14       16.73      1.01 o 
   5   9   1        2.81        2.00      0.75 o 
   6   9   1       16.36       12.35      5.41 o 
   7   9   1        0.67        0.77      2.87 o 
   0  10   1       45.96       44.86      2.43 o 
   1  10   1       88.95       91.88      2.10 o 
   2  10   1       78.70       73.42      2.10 o 
   3  10   1       70.92       71.69      1.85 o 
   4  10   1       33.93       28.48      3.12 o 
   5  10   1       20.87       16.37      3.71 o 
   6  10   1        2.75       -1.12      2.38 o 
   0  11   1        0.59        1.58      1.31 o 
   1  11   1       80.41       83.05      2.46 o 
   2  11   1      140.33      143.75      2.79 o 
   3  11   1        6.76        7.86      0.98 o 
   4  11   1        2.32        2.57      0.74 o 
   5  11   1        2.28        3.67      2.22 o 
   6  11   1        4.07        1.75      2.48 o 
   0  12   1        8.42       11.65      1.76 o 
   1  12   1       19.90       20.31      1.56 o 
   2  12   1       25.12       20.03      1.64 o 
   3  12   1       22.14       22.04      2.86 o 
   4  12   1        5.41        5.84      1.68 o 
   5  12   1        3.69        2.72      2.58 o 
   0  13   1       14.16       14.35      2.39 o 
   1  13   1       77.86       88.01      2.59 o 
   2  13   1       25.37       31.82      2.42 o 
   3  13   1       13.02       10.63      2.41 o 
   4  13   1        7.19        2.86      2.12 o 
   5  13   1        1.01        2.50      3.09 o 
   0  14   1       18.11       19.03      3.21 o 
   1  14   1       30.89       31.31      2.72 o 
   2  14   1       10.24       10.32      1.74 o 
   3  14   1       15.82       15.18      3.48 o 
   4  14   1       15.26       12.10      6.23 o 
   0  15   1        9.66        9.82      2.78 o 
   1  15   1        3.05        3.45      1.66 o 
   2  15   1        7.15        9.05      2.87 o 
   3  15   1        2.62        1.50      1.69 o 
   0  16   1       29.27       27.89      5.11 o 
   1  16   1        8.85        7.43      2.12 o 
   1   0   2      116.34       86.40      2.35 o 
   2   0   2       25.25       19.18      0.72 o 
   3   0   2        0.26        0.98      0.54 o 
   4   0   2      125.88      110.82      2.53 o 
   5   0   2       21.70       29.76      2.04 o 
   6   0   2       76.97       88.98      3.28 o 
   7   0   2      120.00      122.07      3.95 o 
   8   0   2       10.39        8.09      3.26 o 
   1   1   2     1163.78     1024.76      6.84 o 
   2   1   2     1845.93     1883.48     13.36 o 
   3   1   2      183.78      202.45      2.24 o 
   4   1   2      260.02      232.52      2.95 o 
   5   1   2       52.13       53.26      1.66 o 
   6   1   2        5.43        4.15      1.05 o 
   7   1   2        7.49        8.04      1.25 o 
   8   1   2        3.88        2.69      1.42 o 
   0   2   2      717.07      661.77      6.37 o 
   1   2   2     4654.23     4708.84     73.38 o 
   2   2   2      143.11      140.27      1.69 o 
   3   2   2      350.12      349.27      2.98 o 
   4   2   2       44.13       44.01      1.15 o 
   5   2   2       41.64       44.10      1.51 o 
   6   2   2       46.22       48.58      1.76 o 
   7   2   2        9.84        9.62      1.14 o 
   8   2   2       10.52        7.36      1.78 o 
   0   3   2     5097.43     4868.72     55.25 o 
   1   3   2     2767.60     2675.79     21.00 o 
   2   3   2       34.58       25.82      0.64 o 
   3   3   2       95.47       88.08      1.01 o 
   4   3   2       99.05      119.58      1.58 o 
   5   3   2      664.35      681.52      6.43 o 
   6   3   2       91.99       96.07      2.23 o 
   7   3   2       20.03       17.17      1.66 o 
   8   3   2        0.75        0.12      1.10 o 
   0   4   2       13.95       13.31      0.99 o 
   1   4   2     1695.54     1646.69     10.83 o 
   2   4   2       68.30       56.82      0.94 o 
   3   4   2       47.40       51.57      1.00 o 
   4   4   2      112.92      113.48      1.86 o 
   5   4   2       12.92       15.00      1.33 o 
   6   4   2        1.81        0.88      0.91 o 
   7   4   2        7.21        4.99      1.19 o 
   8   4   2        1.32        1.54      1.30 o 
   0   5   2       91.64       98.45      2.21 o 
   1   5   2       22.01       21.14      0.63 o 
   2   5   2      860.25      820.32      5.74 o 
   3   5   2      621.45      587.60      5.01 o 
   4   5   2       72.03       78.66      1.24 o 
   5   5   2      157.06      152.23      3.53 o 
   6   5   2       49.26       50.38      2.20 o 
   7   5   2       20.07       25.36      2.50 o 
   8   5   2       16.70       12.19      2.74 o 
   0   6   2      446.49      443.32      5.21 o 
   1   6   2       66.35       73.50      1.37 o 
   2   6   2      788.25      762.84      5.79 o 
   3   6   2        9.59       12.48      0.70 o 
   4   6   2      336.00      328.71      3.18 o 
   5   6   2       35.27       30.27      1.28 o 
   6   6   2        6.98        8.25      1.46 o 
   7   6   2        0.29        1.35      1.44 o 
   0   7   2      383.60      382.60      4.58 o 
   1   7   2        7.42        9.65      0.75 o 
   2   7   2      159.56      154.64      2.06 o 
   3   7   2        5.41        4.14      0.49 o 
   4   7   2      652.56      648.06      5.55 o 
   5   7   2       27.42       26.97      1.21 o 
   6   7   2       63.42       76.19      2.06 o 
   7   7   2        2.41        1.09      1.52 o 
   0   8   2        4.16        3.87      0.87 o 
   1   8   2      265.33      267.20      3.19 o 
   2   8   2        4.54        3.85      0.70 o 
   3   8   2       47.40       46.60      1.14 o 
   4   8   2       33.61       36.28      1.79 o 
   5   8   2       25.07       23.06      2.52 o 
   6   8   2       12.09        8.74      3.43 o 
   7   8   2        7.17        2.63      2.42 o 
   0   9   2       89.72      100.79      3.26 o 
   1   9   2       90.70       88.51      1.78 o 
   2   9   2       23.65       30.31      1.47 o 
   3   9   2       96.71       93.22      1.66 o 
   4   9   2        3.25        3.22      1.10 o 
   5   9   2       62.37       64.54      5.53 o 
   6   9   2        0.41       -0.15      1.53 o 
   7   9   2        5.66        5.27      3.98 o 
   0  10   2      383.27      406.12      7.15 o 
   1  10   2       87.09       86.14      2.09 o 
   2  10   2       81.22       88.74      2.10 o 
   3  10   2        7.91        7.85      0.82 o 
   4  10   2        9.23        9.81      1.69 o 
   5  10   2       19.88       18.00      4.28 o 
   6  10   2       12.85        8.81      5.66 o 
   0  11   2       43.11       53.44      3.20 o 
   1  11   2       19.46       20.75      1.49 o 
   2  11   2       53.22       59.06      2.07 o 
   3  11   2       17.72       14.16      1.37 o 
   4  11   2       28.18       17.94      6.46 o 
   5  11   2        0.73        2.28      1.41 o 
   6  11   2        0.13       -0.47      2.49 o 
   0  12   2        0.00        0.20      1.03 o 
   1  12   2       11.65       15.82      1.74 o 
   2  12   2        3.49        3.40      1.22 o 
   3  12   2       24.14       25.34      2.71 o 
   4  12   2        1.78        0.24      1.34 o 
   5  12   2        6.23        1.22      1.65 o 
   0  13   2       20.81       25.00      3.46 o 
   1  13   2       61.09       66.88      2.59 o 
   2  13   2       33.08       31.48      2.67 o 
   3  13   2       16.72       11.12      2.43 o 
   4  13   2       10.77        8.62      2.76 o 
   5  13   2        2.01        1.88      2.63 o 
   0  14   2       29.41       36.27      3.67 o 
   1  14   2        4.04        3.97      1.57 o 
   2  14   2        2.01        1.93      1.17 o 
   3  14   2        0.68        6.12      2.03 o 
   4  14   2        2.39        3.53      2.66 o 
   0  15   2        3.21        4.14      2.55 o 
   1  15   2       28.19       31.44      2.90 o 
   2  15   2       10.38        9.76      2.37 o 
   3  15   2        4.25        7.54      3.57 o 
   0  16   2        8.01       12.99      3.49 o 
   1  16   2        3.65        2.85      1.70 o 
   1   0   3     9295.54     9932.03    147.67 o 
   2   0   3       75.36       85.47      1.78 o 
   3   0   3      944.87      858.83     10.30 o 
   4   0   3      546.57      570.28      8.14 o 
   5   0   3        0.56        0.53      0.95 o 
   6   0   3       19.86       22.33      1.78 o 
   7   0   3        0.03        1.81      2.01 o 
   8   0   3        8.43        6.98      3.22 o 
   0   1   3     7439.67     7575.24    165.91 o 
   1   1   3      443.15      402.38      3.51 o 
   2   1   3      143.38      130.10      1.31 o 
   3   1   3      552.74      522.66      4.47 o 
   4   1   3      174.08      179.91      2.37 o 
   5   1   3        1.38        3.48      0.75 o 
   6   1   3       41.81       40.53      1.72 o 
   7   1   3       31.82       35.38      3.47 o 
   8   1   3        6.89        6.27      2.54 o 
   0   2   3     6786.94     6851.38    107.78 o 
   1   2   3     2621.97     2510.01     17.64 o 
   2   2   3     1215.85     1262.00     10.70 o 
   3   2   3       34.24       39.99      1.06 o 
   4   2   3       43.01       41.18      1.39 o 
   5   2   3       34.79       31.86      1.58 o 
   6   2   3       22.36       20.56      1.64 o 
   7   2   3        7.29        5.87      1.38 o 
   8   2   3        0.07       -0.17      1.19 o 
   0   3   3      266.86      259.40      3.32 o 
   1   3   3      274.96      218.79      2.18 o 
   2   3   3      193.90      176.93      3.14 o 
   3   3   3      554.83      581.26      4.84 o 
   4   3   3       29.97       25.43      1.30 o 
   5   3   3       59.89       63.55      1.88 o 
   6   3   3       65.85       69.35      2.29 o 
   7   3   3        5.83        4.42      1.27 o 
   8   3   3        8.34       10.24      2.17 o 
   0   4   3        2.24        3.92      0.70 o 
   1   4   3      287.87      280.50      2.24 o 
   2   4   3     1622.85     1621.40     13.31 o 
   3   4   3      212.06      211.80      2.99 o 
   4   4   3      128.68      124.01      2.10 o 
   5   4   3      153.53      169.25      2.86 o 
   6   4   3       44.09       44.74      2.24 o 
   7   4   3       19.95       16.80      2.37 o 
   8   4   3        0.49        2.42      2.08 o 
   0   5   3      124.11      118.83      2.63 o 
   1   5   3      696.05      693.17      5.27 o 
   2   5   3      172.13      187.22      2.52 o 
   3   5   3       36.27       34.54      0.95 o 
   4   5   3       28.85       30.77      1.00 o 
   5   5   3      264.35      272.05      3.78 o 
   6   5   3       10.42        8.78      1.28 o 
   7   5   3        1.13        2.50      1.64 o 
   0   6   3       27.85       29.22      1.58 o 
   1   6   3      213.84      229.90      2.64 o 
   2   6   3      154.55      123.43      2.15 o 
   3   6   3      242.12      244.28      3.32 o 
   4   6   3      107.28      116.53      3.04 o 
   5   6   3       60.08       56.81      2.44 o 
   6   6   3       43.56       45.57      2.14 o 
   7   6   3        2.98        2.44      2.29 o 
   0   7   3        1.42        2.34      0.94 o 
   1   7   3      239.26      237.70      2.62 o 
   2   7   3       49.93       44.47      1.07 o 
   3   7   3      292.55      259.98      3.97 o 
   4   7   3      219.81      225.89      4.40 o 
   5   7   3       61.60       66.30      3.66 o 
   6   7   3       11.53        9.09      2.35 o 
   7   7   3        5.94        3.11      2.62 o 
   0   8   3       18.18       19.63      1.71 o 
   1   8   3       11.84        9.64      0.93 o 
   2   8   3       25.35       33.22      1.16 o 
   3   8   3      246.12      241.54      3.82 o 
   4   8   3      122.80      134.19      2.72 o 
   5   8   3       12.08        8.02      1.82 o 
   6   8   3        4.94        1.65      1.56 o 
   7   8   3       13.27        5.68      4.32 o 
   0   9   3       30.93       39.31      2.50 o 
   1   9   3      218.78      217.88      3.22 o 
   2   9   3       69.87       77.33      1.80 o 
   3   9   3      239.26      231.56      4.24 o 
   4   9   3      134.30      123.74      2.91 o 
   5   9   3        3.60        3.18      1.74 o 
   6   9   3        7.63        5.40      2.16 o 
   0  10   3       82.66       74.90      2.96 o 
   1  10   3       14.52       16.57      1.55 o 
   2  10   3       35.48       33.03      1.78 o 
   3  10   3       31.81       33.23      1.91 o 
   4  10   3        2.29        3.16      1.22 o 
   5  10   3        3.69        2.17      1.42 o 
   6  10   3       12.69        1.63      2.64 o 
   0  11   3        9.74        9.46      1.90 o 
   1  11   3       13.68       11.60      1.59 o 
   2  11   3       94.45      103.88      2.71 o 
   3  11   3       25.98       20.01      2.04 o 
   4  11   3       18.17       12.34      3.77 o 
   5  11   3       26.29       22.39      5.61 o 
   6  11   3        4.15        0.20      2.16 o 
   0  12   3        9.18       10.43      2.27 o 
   1  12   3       82.86       93.10      2.80 o 
   2  12   3       62.21       73.90      2.67 o 
   3  12   3       40.73       42.92      2.48 o 
   4  12   3       13.52        7.66      2.89 o 
   5  12   3        0.20       -0.14      1.37 o 
   0  13   3        4.64        5.99      2.03 o 
   1  13   3       27.35       32.08      2.17 o 
   2  13   3       26.81       39.28      3.76 o 
   3  13   3       10.83        9.13      2.04 o 
   4  13   3       10.97       10.88      2.93 o 
   0  14   3       38.64       41.63      6.04 o 
   1  14   3        2.75        2.98      1.32 o 
   2  14   3        2.55        4.62      1.94 o 
   3  14   3        6.22        2.53      1.78 o 
   4  14   3        5.70        7.90      2.69 o 
   0  15   3        0.55        0.45      1.70 o 
   1  15   3        3.91        5.00      1.95 o 
   2  15   3        6.64        6.50      2.96 o 
   3  15   3        7.96        9.06      2.46 o 
   0  16   3       14.76       15.18      3.40 o 
   1  16   3        9.74       13.20      2.58 o 
   0   0   4       61.87       49.52      2.40 o 
   1   0   4      171.52      176.44      3.00 o 
   2   0   4     2269.57     2329.48     24.49 o 
   3   0   4        1.87        2.78      0.79 o 
   4   0   4      534.91      584.97      9.13 o 
   5   0   4       31.85       29.02      2.80 o 
   6   0   4        3.24        5.12      2.19 o 
   7   0   4        0.53        1.37      1.47 o 
   8   0   4        0.49        1.55      2.17 o 
   0   1   4     1225.70     1169.04     20.80 o 
   1   1   4      723.81      673.60      5.82 o 
   2   1   4      309.20      268.39      2.92 o 
   3   1   4      409.55      380.33      3.40 o 
   4   1   4      161.87      188.87      3.06 o 
   5   1   4        8.42       13.16      1.32 o 
   6   1   4       15.17       15.60      1.83 o 
   7   1   4       31.48       33.82      2.65 o 
   8   1   4        3.40        4.79      2.16 o 
   0   2   4     4037.79     3801.15     50.21 o 
   1   2   4      567.26      499.61      4.35 o 
   2   2   4      643.14      564.80      4.39 o 
   3   2   4      151.20      151.27      2.37 o 
   4   2   4        5.25        6.72      0.84 o 
   5   2   4      232.28      229.61      4.06 o 
   6   2   4       14.58       14.77      1.60 o 
   7   2   4        8.94        8.67      1.83 o 
   8   2   4        8.65        6.90      1.94 o 
   0   3   4        9.76       10.30      0.94 o 
   1   3   4       41.62       35.33      0.92 o 
   2   3   4      702.90      744.20      6.44 o 
   3   3   4      390.92      367.68      3.44 o 
   4   3   4       14.10       12.16      1.02 o 
   5   3   4       42.43       42.44      1.73 o 
   6   3   4       48.00       44.27      2.17 o 
   7   3   4        6.23        5.02      1.61 o 
   8   3   4        2.44        2.58      1.95 o 
   0   4   4      316.37      322.25      4.64 o 
   1   4   4     1023.88      950.19      7.42 o 
   2   4   4      144.90      132.04      2.64 o 
   3   4   4      301.55      277.33      4.15 o 
   4   4   4       19.25       26.40      1.19 o 
   5   4   4      101.50      105.78      2.65 o 
   6   4   4        7.34        7.90      1.53 o 
   7   4   4        1.45        0.77      0.94 o 
   8   4   4        1.95        1.08      2.21 o 
   0   5   4       15.10       20.04      1.56 o 
   1   5   4     1046.24     1089.41      7.35 o 
   2   5   4      766.51      801.64      8.49 o 
   3   5   4      320.62      357.91      5.12 o 
   4   5   4      120.70      119.17      3.14 o 
   5   5   4      102.16      107.86      2.16 o 
   6   5   4       19.46       19.90      1.72 o 
   7   5   4        4.93        3.53      2.02 o 
   0   6   4      284.13      251.29      3.78 o 
   1   6   4      187.84      212.36      2.22 o 
   2   6   4      361.31      314.92      3.57 o 
   3   6   4       41.17       43.38      2.13 o 
   4   6   4        6.35        9.99      1.55 o 
   5   6   4      111.66      115.49      3.83 o 
   6   6   4       56.38       57.97      2.31 o 
   7   6   4        1.81        0.60      1.42 o 
   0   7   4       14.13       15.63      1.81 o 
   1   7   4      190.85      180.02      2.07 o 
   2   7   4       24.05       20.99      1.20 o 
   3   7   4       77.22       74.91      1.90 o 
   4   7   4       74.03       77.62      3.08 o 
   5   7   4       20.09       21.45      2.51 o 
   6   7   4        7.98        6.53      1.99 o 
   7   7   4        2.56        1.40      1.66 o 
   0   8   4       84.44      106.07      2.81 o 
   1   8   4       90.23       91.89      1.99 o 
   2   8   4       18.91       18.07      0.85 o 
   3   8   4      284.64      303.32      4.51 o 
   4   8   4      125.63      107.12      3.48 o 
   5   8   4        6.92        5.68      1.84 o 
   6   8   4        5.99        4.80      2.12 o 
   7   8   4        4.64        2.42      2.50 o 
   0   9   4        1.28        1.53      1.15 o 
   1   9   4      131.42      124.38      2.33 o 
   2   9   4      130.72      126.13      1.90 o 
   3   9   4       28.10       25.35      1.81 o 
   4   9   4       10.66       10.78      1.99 o 
   5   9   4       16.75       16.35      3.71 o 
   6   9   4        3.27        2.19      1.74 o 
   0  10   4       97.49       85.68      4.14 o 
   1  10   4       37.07       38.74      1.62 o 
   2  10   4       93.14       95.42      1.91 o 
   3  10   4      198.24      188.09      4.21 o 
   4  10   4       12.06       10.14      1.69 o 
   5  10   4        0.84       -1.77      1.98 o 
   6  10   4        0.56        1.30      1.86 o 
   0  11   4      129.66      127.95      3.70 o 
   1  11   4       39.65       41.52      2.32 o 
   2  11   4        8.24        9.13      1.16 o 
   3  11   4       10.84        8.56      1.39 o 
   4  11   4       18.10       11.57      1.98 o 
   5  11   4        0.81       -0.71      1.38 o 
   6  11   4        7.22        1.19      2.68 o 
   0  12   4       12.66       18.09      2.40 o 
   1  12   4       52.08       59.62      2.49 o 
   2  12   4       71.92       80.25      2.39 o 
   3  12   4        8.85        6.56      1.65 o 
   4  12   4        3.26        1.18      1.47 o 
   5  12   4        2.95        1.60      1.83 o 
   0  13   4       75.53       84.92      4.13 o 
   1  13   4        3.43        2.77      1.04 o 
   2  13   4       40.62       44.41      2.08 o 
   3  13   4        5.93        2.93      1.62 o 
   4  13   4        0.79        1.21      1.39 o 
   0  14   4        1.46       -0.09      1.25 o 
   1  14   4        6.26        5.85      1.44 o 
   2  14   4        7.17        4.62      1.68 o 
   3  14   4        1.66        1.69      1.51 o 
   4  14   4        3.97        4.10      3.12 o 
   0  15   4       38.39       19.33      8.88 o 
   1  15   4       16.44       12.61      4.43 o 
   2  15   4        4.92        3.26      1.80 o 
   0  16   4        5.52        6.97      2.79 o 
   1   0   5     2456.58     2278.78     27.59 o 
   2   0   5        3.70        7.07      1.18 o 
   3   0   5      259.22      244.93      3.36 o 
   4   0   5        0.36        2.80      1.17 o 
   5   0   5       21.93       24.91      2.42 o 
   6   0   5        5.19        6.76      1.88 o 
   7   0   5       38.17       44.31      9.41 o 
   8   0   5        6.81        4.26      3.32 o 
   0   1   5      168.92      168.27      3.22 o 
   1   1   5     1850.99     1722.99     14.67 o 
   2   1   5      281.97      319.09      3.38 o 
   3   1   5      409.63      428.65      3.92 o 
   4   1   5       86.61       90.88      2.03 o 
   5   1   5       46.42       52.77      2.15 o 
   6   1   5       35.27       37.09      2.21 o 
   7   1   5        3.06        3.27      1.55 o 
   8   1   5        1.43        3.23      1.97 o 
   0   2   5     4500.79     4150.09     53.67 o 
   1   2   5      341.20      351.99      3.46 o 
   2   2   5      206.10      194.97      2.58 o 
   3   2   5      564.69      581.40      5.75 o 
   4   2   5      152.99      155.21      3.09 o 
   5   2   5      125.38      130.86      2.79 o 
   6   2   5      122.61      130.81      3.31 o 
   7   2   5        1.96        2.97      1.38 o 
   8   2   5        2.77        2.87      1.76 o 
   0   3   5      131.84      104.69      2.45 o 
   1   3   5      445.04      412.95      3.51 o 
   2   3   5      524.32      514.60      3.92 o 
   3   3   5       54.70       46.50      1.44 o 
   4   3   5      228.71      216.60      3.06 o 
   5   3   5       35.60       46.35      1.86 o 
   6   3   5        9.44       12.29      1.55 o 
   7   3   5       20.26       17.31      2.65 o 
   8   3   5        1.55        0.18      3.30 o 
   0   4   5      160.53      169.62      3.52 o 
   1   4   5      145.84      123.45      2.11 o 
   2   4   5      598.12      581.47      5.84 o 
   3   4   5      153.32      147.03      3.05 o 
   4   4   5      114.51      117.41      1.88 o 
   5   4   5       49.51       52.52      1.89 o 
   6   4   5        3.17        2.71      1.20 o 
   7   4   5        8.16        8.68      2.64 o 
   0   5   5      411.06      402.93      6.15 o 
   1   5   5       21.13       14.46      0.88 o 
   2   5   5      717.53      718.89      7.38 o 
   3   5   5       35.42       36.10      2.09 o 
   4   5   5       96.75       88.21      2.96 o 
   5   5   5      105.91       96.44      3.12 o 
   6   5   5       13.48       17.12      1.48 o 
   7   5   5        8.96        9.38      2.97 o 
   0   6   5       29.38       29.98      1.53 o 
   1   6   5      252.99      268.92      2.59 o 
   2   6   5      130.27      128.90      2.31 o 
   3   6   5      141.99      142.14      3.52 o 
   4   6   5      129.83      134.80      3.75 o 
   5   6   5       16.25       21.77      2.16 o 
   6   6   5       19.31       20.81      3.95 o 
   7   6   5       13.50       11.75      3.48 o 
   0   7   5       91.29       83.54      2.13 o 
   1   7   5       15.79       18.46      1.02 o 
   2   7   5       17.99       16.30      1.58 o 
   3   7   5      164.36      168.80      3.50 o 
   4   7   5       92.41       89.02      3.22 o 
   5   7   5       58.72       59.26      5.62 o 
   6   7   5        4.41        1.89      1.75 o 
   7   7   5        4.22        3.38      2.35 o 
   0   8   5      365.09      379.13      5.61 o 
   1   8   5       93.76       92.19      1.76 o 
   2   8   5        4.87        9.04      1.39 o 
   3   8   5      187.13      203.29      4.77 o 
   4   8   5       51.85       54.04      2.99 o 
   5   8   5       42.20       39.76      8.53 o 
   6   8   5        2.55        0.08      1.38 o 
   7   8   5        7.25        4.95      2.47 o 
   0   9   5       10.01       12.33      1.35 o 
   1   9   5      123.15      122.67      2.05 o 
   2   9   5       23.78       28.32      1.60 o 
   3   9   5       74.03       91.69      3.06 o 
   4   9   5      229.84      247.88      5.35 o 
   5   9   5       13.09        8.02      2.83 o 
   6   9   5        4.00        0.89      1.65 o 
   0  10   5       61.37       64.01      2.35 o 
   1  10   5       53.78       54.79      1.59 o 
   2  10   5       16.21       16.35      0.79 o 
   3  10   5       26.00       24.85      1.87 o 
   4  10   5       36.27       32.75      4.95 o 
   5  10   5        8.75        3.48      1.87 o 
   6  10   5        7.80        6.15      2.52 o 
   0  11   5       12.31        8.70      1.87 o 
   1  11   5        2.42        1.65      0.84 o 
   2  11   5      105.70      114.55      2.06 o 
   3  11   5      116.95      131.12      3.89 o 
   4  11   5       10.59       10.36      2.41 o 
   5  11   5        5.72        3.47      1.91 o 
   0  12   5        0.88        0.90      1.14 o 
   1  12   5       17.97       18.28      1.58 o 
   2  12   5       18.45       14.84      1.32 o 
   3  12   5        5.04        7.82      1.68 o 
   4  12   5        4.32        3.18      1.53 o 
   5  12   5        7.10        4.78      2.02 o 
   0  13   5        4.08        3.03      1.58 o 
   1  13   5       16.87       12.01      1.48 o 
   2  13   5        8.55        7.66      1.69 o 
   3  13   5        2.14        1.80      1.29 o 
   4  13   5        5.00        5.70      2.10 o 
   0  14   5       16.45       14.46      3.63 o 
   1  14   5       20.92       15.61      2.44 o 
   2  14   5        4.52        3.88      1.59 o 
   3  14   5        6.40        8.19      1.89 o 
   0  15   5        7.77        5.11      2.45 o 
   1  15   5       11.26        7.80      2.28 o 
   2  15   5       11.12        7.27      2.50 o 
   0   0   6       38.70       37.25      3.06 o 
   1   0   6        7.51       12.30      1.43 o 
   2   0   6      154.00      141.37      3.17 o 
   3   0   6      329.77      331.69      4.63 o 
   4   0   6       97.54      109.04      2.41 o 
   5   0   6        5.80        6.59      1.20 o 
   6   0   6        2.16        4.29      2.13 o 
   7   0   6        0.55        2.43      2.11 o 
   8   0   6        0.73        2.51      2.90 o 
   0   1   6      436.16      421.03      5.74 o 
   1   1   6      228.47      206.57      2.78 o 
   2   1   6       42.23       48.15      1.54 o 
   3   1   6      295.26      297.87      3.10 o 
   4   1   6       22.18       24.40      1.14 o 
   5   1   6      120.18      131.73      3.56 o 
   6   1   6       28.50       34.39      2.32 o 
   7   1   6        4.21        3.66      1.52 o 
   8   1   6        2.84        3.78      2.01 o 
   0   2   6       67.90       52.75      2.39 o 
   1   2   6     1098.62     1094.87      9.57 o 
   2   2   6      750.88      833.44      7.67 o 
   3   2   6      273.73      278.65      2.62 o 
   4   2   6       12.32        9.57      1.19 o 
   5   2   6       31.19       34.30      1.72 o 
   6   2   6       28.53       36.76      2.47 o 
   7   2   6        3.02        2.51      1.39 o 
   8   2   6       11.33       19.48      3.81 o 
   0   3   6       78.19       97.48      2.65 o 
   1   3   6     1428.13     1386.22     11.99 o 
   2   3   6      483.94      493.04      4.61 o 
   3   3   6      275.62      284.54      3.50 o 
   4   3   6       66.84       63.08      1.61 o 
   5   3   6      113.52      111.28      2.60 o 
   6   3   6        1.49        0.34      1.11 o 
   7   3   6       17.58       12.52      3.13 o 
   0   4   6       15.28        7.68      1.20 o 
   1   4   6      757.98      705.41      7.06 o 
   2   4   6       13.37       13.40      0.52 o 
   3   4   6       19.13       27.32      1.80 o 
   4   4   6       42.00       47.10      1.32 o 
   5   4   6      102.61      106.64      2.35 o 
   6   4   6       60.56       69.81      2.49 o 
   7   4   6        2.82        4.44      2.07 o 
   0   5   6       76.86       59.79      2.58 o 
   1   5   6      581.17      568.99      7.79 o 
   2   5   6      130.77      146.20      2.64 o 
   3   5   6       25.29       32.62      2.17 o 
   4   5   6      179.77      184.79      4.68 o 
   5   5   6       94.97      102.40      3.20 o 
   6   5   6       99.67      101.98      2.18 o 
   7   5   6        0.13       -0.56      1.86 o 
   0   6   6        3.71       10.60      1.73 o 
   1   6   6      273.80      259.14      3.10 o 
   2   6   6        8.56       15.39      1.37 o 
   3   6   6        3.96        2.29      1.20 o 
   4   6   6      113.99      112.54      3.46 o 
   5   6   6       40.16       39.42      3.15 o 
   6   6   6       14.48       14.02      2.83 o 
   7   6   6        1.62        1.81      2.93 o 
   0   7   6      186.81      198.71      3.96 o 
   1   7   6       27.64       33.09      1.24 o 
   2   7   6       67.94       78.56      2.36 o 
   3   7   6       21.68       26.81      2.12 o 
   4   7   6       81.94       84.89      3.33 o 
   5   7   6        7.13        5.10      1.88 o 
   6   7   6        1.14        2.55      1.85 o 
   7   7   6        1.51        1.27      1.91 o 
   0   8   6      189.71      177.57      3.80 o 
   1   8   6      203.76      204.25      2.98 o 
   2   8   6        0.64        0.98      0.88 o 
   3   8   6       53.26       56.92      2.99 o 
   4   8   6       89.96       82.20      3.27 o 
   5   8   6       19.87       13.87      4.15 o 
   6   8   6        6.56        4.16      1.98 o 
   7   8   6        3.06        1.98      2.28 o 
   0   9   6       14.51       12.49      1.66 o 
   1   9   6       29.03       27.82      1.26 o 
   2   9   6       79.03       76.70      3.18 o 
   3   9   6       33.56       29.12      2.26 o 
   4   9   6        1.10        0.99      1.30 o 
   5   9   6       28.40       13.53      7.32 o 
   6   9   6        4.30        2.10      2.17 o 
   0  10   6       20.39       19.99      1.77 o 
   1  10   6        6.38        5.07      0.85 o 
   2  10   6        3.21        4.55      1.60 o 
   3  10   6       24.11       20.21      2.42 o 
   4  10   6       27.70       18.48      5.54 o 
   5  10   6       12.30        9.47      3.36 o 
   6  10   6        4.95        3.23      2.29 o 
   0  11   6       90.95       98.16      3.17 o 
   1  11   6       35.09       36.07      1.64 o 
   2  11   6       10.19       11.04      1.88 o 
   3  11   6       68.28       69.81      3.70 o 
   4  11   6        2.65        4.26      2.02 o 
   5  11   6        1.62       -0.36      1.31 o 
   0  12   6      152.30      185.40      4.88 o 
   1  12   6       18.54       16.60      1.60 o 
   2  12   6        5.30        4.41      1.40 o 
   3  12   6       14.49       14.68      2.32 o 
   4  12   6        6.16        6.01      1.96 o 
   5  12   6       12.45        7.66      2.34 o 
   0  13   6        6.09        5.39      1.88 o 
   1  13   6       19.02       20.36      2.01 o 
   2  13   6       46.27       46.62      3.42 o 
   3  13   6       12.71       11.60      2.83 o 
   4  13   6        6.04        8.66      2.26 o 
   0  14   6       14.35       11.90      2.50 o 
   1  14   6       15.35       11.11      2.63 o 
   2  14   6       22.26       23.32      3.57 o 
   3  14   6        4.11        3.99      2.18 o 
   0  15   6        5.74        7.16      3.52 o 
   1  15   6       16.10       15.71      3.54 o 
   2  15   6       10.13       14.34      2.63 o 
   1   0   7      795.57      779.56     10.22 o 
   2   0   7      339.23      368.24      6.60 o 
   3   0   7        5.29        5.30      1.18 o 
   4   0   7        0.17        0.79      0.84 o 
   5   0   7        8.27        4.66      1.56 o 
   6   0   7       75.90       78.91      5.77 o 
   7   0   7        0.63        1.04      1.61 o 
   8   0   7        0.59       -0.58      2.14 o 
   0   1   7      262.10      224.87      4.44 o 
   1   1   7      555.87      546.70      5.47 o 
   2   1   7       31.17       31.93      1.33 o 
   3   1   7       80.58       76.09      1.64 o 
   4   1   7      226.00      223.10      2.84 o 
   5   1   7      168.71      168.72      3.61 o 
   6   1   7        5.74        3.41      1.34 o 
   7   1   7        0.69        1.12      1.27 o 
   8   1   7        8.96        4.63      3.11 o 
   0   2   7      190.35      194.11      3.74 o 
   1   2   7       26.37       33.91      1.36 o 
   2   2   7       69.23       73.51      1.74 o 
   3   2   7      191.40      212.57      2.45 o 
   4   2   7      212.61      217.98      4.64 o 
   5   2   7       48.78       53.98      2.30 o 
   6   2   7       13.21       10.74      1.69 o 
   7   2   7       37.77       26.50     10.89 o 
   0   3   7      388.68      406.87      6.14 o 
   1   3   7       67.00       66.73      1.64 o 
   2   3   7      508.28      563.59      6.09 o 
   3   3   7        2.47        3.27      0.74 o 
   4   3   7       62.70       60.68      1.77 o 
   5   3   7       49.15       52.55      1.83 o 
   6   3   7        2.04        2.38      1.08 o 
   7   3   7        0.57        0.19      1.81 o 
   0   4   7        7.41        5.71      1.15 o 
   1   4   7      136.17      149.34      2.31 o 
   2   4   7       86.72       87.52      1.51 o 
   3   4   7       22.42       30.83      1.47 o 
   4   4   7       14.81       16.67      0.84 o 
   5   4   7       27.66       29.13      1.22 o 
   6   4   7        6.92        7.09      1.43 o 
   7   4   7       19.09       16.60      5.44 o 
   0   5   7       60.90       49.51      2.37 o 
   1   5   7       71.79       70.34      1.89 o 
   2   5   7      160.38      182.09      3.24 o 
   3   5   7       33.28       42.99      2.43 o 
   4   5   7       26.42       29.28      2.28 o 
   5   5   7       40.18       40.80      2.82 o 
   6   5   7       29.98       25.78      5.49 o 
   7   5   7        3.70        3.67      2.62 o 
   0   6   7        0.19        0.42      1.11 o 
   1   6   7       61.02       70.60      1.75 o 
   2   6   7       14.02       15.59      1.36 o 
   3   6   7       96.46      106.00      3.51 o 
   4   6   7       29.06       40.47      2.38 o 
   5   6   7       44.92       47.01      3.16 o 
   6   6   7       15.06       13.27      2.81 o 
   7   6   7        6.59        7.12      2.83 o 
   0   7   7        5.86        4.82      1.50 o 
   1   7   7      249.46      238.56      3.28 o 
   2   7   7       15.82       14.52      1.38 o 
   3   7   7       68.61       81.46      3.24 o 
   4   7   7       48.79       54.85      2.88 o 
   5   7   7       12.31        9.27      2.42 o 
   6   7   7        1.07        1.10      1.50 o 
   7   7   7        6.11        7.93      2.88 o 
   0   8   7       23.76       22.55      2.01 o 
   1   8   7      121.56      130.66      2.53 o 
   2   8   7      104.21      111.61      2.82 o 
   3   8   7       36.33       34.01      2.49 o 
   4   8   7        7.18        8.92      2.04 o 
   5   8   7       23.99       17.24      4.67 o 
   6   8   7        3.30        0.81      2.13 o 
   0   9   7      503.64      481.66      7.86 o 
   1   9   7       73.50       79.16      2.19 o 
   2   9   7       20.80       23.45      1.67 o 
   3   9   7       30.45       28.35      2.20 o 
   4   9   7        2.51        0.66      1.32 o 
   5   9   7        9.00        4.44      1.99 o 
   6   9   7        6.53        1.78      1.88 o 
   0  10   7       54.74       60.03      2.51 o 
   1  10   7       41.73       44.59      1.85 o 
   2  10   7        2.93        3.53      1.47 o 
   3  10   7        0.73        0.60      1.23 o 
   4  10   7       29.78       22.69      5.96 o 
   5  10   7        0.11       -0.37      1.53 o 
   6  10   7       11.73        9.56      3.46 o 
   0  11   7      102.91      118.81      4.95 o 
   1  11   7       49.78       54.45      2.28 o 
   2  11   7       72.23       77.20      3.56 o 
   3  11   7        5.68        6.96      2.12 o 
   4  11   7        7.89        5.88      1.98 o 
   5  11   7        0.07        0.23      1.94 o 
   0  12   7        2.84        4.59      1.90 o 
   1  12   7        1.81        0.77      0.90 o 
   2  12   7        7.09        7.30      1.99 o 
   3  12   7        2.76        1.36      1.40 o 
   4  12   7        5.39        5.58      2.31 o 
   5  12   7        3.49        3.76      2.63 o 
   0  13   7       24.57       18.81      5.40 o 
   1  13   7       39.54       37.70      4.93 o 
   2  13   7       18.29       18.23      2.69 o 
   3  13   7        5.51        6.41      2.01 o 
   4  13   7        2.20        3.16      1.84 o 
   0  14   7        7.44        2.78      2.08 o 
   1  14   7       11.39        5.63      2.45 o 
   2  14   7        5.77        4.13      2.12 o 
   3  14   7        2.58        5.65      2.08 o 
   0  15   7       22.16       14.24      4.31 o 
   1  15   7        1.64        3.26      1.86 o 
   0   0   8     1670.01     1674.00     31.61 o 
   1   0   8      129.76      120.22      4.67 o 
   2   0   8        1.54        0.89      1.05 o 
   3   0   8      124.19      147.38      5.10 o 
   4   0   8      170.67      184.00      3.35 o 
   5   0   8       24.83       22.81      2.19 o 
   6   0   8        6.83        7.37      3.86 o 
   7   0   8        0.18        0.89      1.90 o 
   0   1   8       80.02       71.73      2.62 o 
   1   1   8      313.90      346.30      4.83 o 
   2   1   8       21.79       21.53      1.47 o 
   3   1   8       16.87       18.64      1.49 o 
   4   1   8      141.24      142.90      2.59 o 
   5   1   8       68.98       77.21      2.81 o 
   6   1   8        6.29        6.98      1.62 o 
   7   1   8       17.17       14.24      5.44 o 
   0   2   8       88.40       73.25      2.85 o 
   1   2   8     1150.80     1126.36     10.84 o 
   2   2   8      403.76      403.56      4.43 o 
   3   2   8       80.25       72.61      2.01 o 
   4   2   8       19.78       23.41      1.61 o 
   5   2   8       28.55       36.48      2.25 o 
   6   2   8        3.93        2.42      1.15 o 
   7   2   8        3.89        2.60      1.85 o 
   0   3   8     1254.35     1437.84     19.93 o 
   1   3   8      103.22       95.82      2.32 o 
   2   3   8      283.43      305.87      3.97 o 
   3   3   8       65.36       69.23      1.79 o 
   4   3   8       26.67       31.16      1.80 o 
   5   3   8       16.31       19.20      1.40 o 
   6   3   8       29.37       28.31      2.53 o 
   7   3   8        0.58        2.33      3.17 o 
   0   4   8        1.37        0.83      0.88 o 
   1   4   8      278.43      244.32      2.79 o 
   2   4   8       54.47       43.67      1.46 o 
   3   4   8       13.17       12.40      0.68 o 
   4   4   8       17.26       15.99      0.95 o 
   5   4   8       46.94       46.75      1.73 o 
   6   4   8       32.98       33.62      3.88 o 
   7   4   8        5.30        4.60      2.61 o 
   0   5   8       65.73       53.46      2.58 o 
   1   5   8      692.13      746.26      7.34 o 
   2   5   8      123.76      134.26      2.23 o 
   3   5   8       10.28       11.56      0.74 o 
   4   5   8       43.26       45.28      3.06 o 
   5   5   8        1.94        4.73      1.83 o 
   6   5   8       21.03       17.73      6.03 o 
   7   5   8        2.23        1.80      1.83 o 
   0   6   8       13.16       20.03      2.20 o 
   1   6   8       49.78       47.83      1.87 o 
   2   6   8      124.76      114.13      2.83 o 
   3   6   8       38.12       34.23      3.15 o 
   4   6   8       79.99       85.24      4.18 o 
   5   6   8        1.80        2.84      1.77 o 
   6   6   8        4.16        5.21      2.44 o 
   7   6   8        7.07        5.42      2.51 o 
   0   7   8      494.72      523.06      9.47 o 
   1   7   8       41.33       44.12      1.57 o 
   2   7   8       87.97       86.90      2.95 o 
   3   7   8        9.38       14.77      2.21 o 
   4   7   8        0.73        1.43      1.41 o 
   5   7   8       10.98        9.39      3.20 o 
   6   7   8       21.10        9.03      3.87 o 
   0   8   8      312.15      295.72      5.41 o 
   1   8   8       52.22       62.90      1.72 o 
   2   8   8        3.10        4.03      1.23 o 
   3   8   8       39.88       41.78      2.91 o 
   4   8   8       37.61       31.72      4.63 o 
   5   8   8       14.10        9.67      3.16 o 
   6   8   8       17.73        9.44      4.49 o 
   0   9   8      165.06      154.53      3.98 o 
   1   9   8       71.62       68.17      2.03 o 
   2   9   8       19.98       17.84      1.86 o 
   3   9   8        1.52        2.34      1.42 o 
   4   9   8       24.09       17.18      5.10 o 
   5   9   8       52.70       66.77      5.59 o 
   6   9   8        2.12        1.85      2.44 o 
   0  10   8        0.01       -0.51      1.08 o 
   1  10   8       67.47       73.12      2.12 o 
   2  10   8       10.38       10.74      1.67 o 
   3  10   8       77.80       84.13      3.70 o 
   4  10   8        0.01        1.04      1.68 o 
   5  10   8        0.71       -0.34      1.69 o 
   0  11   8        0.41        1.42      1.25 o 
   1  11   8       65.61       75.02      2.36 o 
   2  11   8        2.93        5.40      2.14 o 
   3  11   8        1.78        0.46      1.25 o 
   4  11   8        4.89        3.15      1.85 o 
   5  11   8        3.07        2.28      2.25 o 
   0  12   8       13.66       14.49      2.27 o 
   1  12   8        6.50        4.43      1.07 o 
   2  12   8       12.99       10.28      2.37 o 
   3  12   8        5.34        4.89      2.24 o 
   4  12   8        2.69        3.18      1.89 o 
   0  13   8       30.56       33.73      7.12 o 
   1  13   8       37.18       35.59      7.81 o 
   2  13   8       28.01       23.98      5.65 o 
   3  13   8        2.34        3.27      1.80 o 
   4  13   8        0.26        2.63      1.95 o 
   0  14   8       13.64        7.97      3.18 o 
   1  14   8        0.46       -0.15      1.51 o 
   2  14   8        2.43        1.57      1.69 o 
   3  14   8        4.94        8.38      3.25 o 
   0  15   8       22.82       18.40     13.44 o 
   1  15   8        5.78        3.06      1.82 o 
   1   0   9       98.09       98.40      3.21 o 
   2   0   9        0.06        2.46      1.50 o 
   3   0   9       75.86       72.90      3.10 o 
   4   0   9       45.22       51.11      2.75 o 
   5   0   9       98.52       96.54      3.09 o 
   6   0   9       31.65       30.09     22.02 o 
   7   0   9        0.02       -0.50      1.94 o 
   0   1   9       26.17       28.17      2.26 o 
   1   1   9      234.48      232.60      3.42 o 
   2   1   9      271.85      252.83      3.50 o 
   3   1   9       12.62       10.37      1.18 o 
   4   1   9       21.11       18.36      1.34 o 
   5   1   9       12.04       10.11      1.17 o 
   6   1   9       34.88       26.62     13.76 o 
   7   1   9        3.33        2.40      2.23 o 
   0   2   9       23.96       17.07      1.81 o 
   1   2   9      176.25      190.58      3.08 o 
   2   2   9      111.65      103.03      2.35 o 
   3   2   9      190.77      196.35      3.41 o 
   4   2   9      113.27      109.96      2.01 o 
   5   2   9       10.67        9.52      1.68 o 
   6   2   9       51.86       61.88      2.95 o 
   7   2   9        8.07        5.91      3.57 o 
   0   3   9      348.63      369.77      7.85 o 
   1   3   9       72.27       71.70      1.94 o 
   2   3   9      123.57      121.67      2.68 o 
   3   3   9      128.57      121.63      2.48 o 
   4   3   9      109.77      109.55      3.16 o 
   5   3   9       56.27       59.21      2.56 o 
   6   3   9       33.40        9.51      8.83 o 
   7   3   9        0.71        1.95      2.66 o 
   0   4   9      101.20      115.66      3.77 o 
   1   4   9       22.97       29.13      1.73 o 
   2   4   9      425.71      399.26      4.30 o 
   3   4   9      130.78      121.00      1.96 o 
   4   4   9       61.02       60.53      2.67 o 
   5   4   9        9.99        9.11      1.09 o 
   6   4   9       39.07       44.45      5.83 o 
   7   4   9       19.39        5.96      4.00 o 
   0   5   9      346.34      373.09      5.86 o 
   1   5   9       82.04       84.79      2.14 o 
   2   5   9      125.64      127.17      2.27 o 
   3   5   9      152.24      137.64      2.84 o 
   4   5   9       14.61       17.33      2.19 o 
   5   5   9        1.55        1.26      1.24 o 
   6   5   9        1.90        1.84      1.97 o 
   7   5   9        9.28        7.10      3.20 o 
   0   6   9       10.04       14.45      1.97 o 
   1   6   9       59.54       65.56      2.11 o 
   2   6   9       23.49       21.48      1.11 o 
   3   6   9       26.10       26.75      1.61 o 
   4   6   9       23.55       31.05      3.00 o 
   5   6   9       18.69       16.31      2.68 o 
   6   6   9       10.71        5.46      2.57 o 
   7   6   9        2.46        2.62      2.29 o 
   0   7   9       35.49       39.15      2.53 o 
   1   7   9       99.94       98.90      2.83 o 
   2   7   9      132.96      132.94      3.79 o 
   3   7   9       38.52       41.16      1.55 o 
   4   7   9        5.72        2.77      1.74 o 
   5   7   9       21.52       12.68      3.82 o 
   6   7   9        1.09        1.07      1.54 o 
   0   8   9      207.24      200.31      5.12 o 
   1   8   9       12.69       12.41      1.14 o 
   2   8   9        8.04        7.41      1.75 o 
   3   8   9        1.98        4.05      1.90 o 
   4   8   9        5.91        4.25      2.02 o 
   5   8   9        3.44        4.02      1.86 o 
   6   8   9        1.66        0.86      1.65 o 
   0   9   9       49.73       59.92      2.76 o 
   1   9   9       89.36      101.33      2.54 o 
   2   9   9       22.19       24.37      2.23 o 
   3   9   9       18.31       14.58      2.64 o 
   4   9   9       36.55       26.69      7.51 o 
   5   9   9        5.50        1.01      1.64 o 
   6   9   9        1.82        1.59      1.98 o 
   0  10   9      102.72      121.69      4.26 o 
   1  10   9       70.02       74.89      2.52 o 
   2  10   9        9.38       10.40      2.02 o 
   3  10   9        2.46        3.19      1.93 o 
   4  10   9        6.72        5.70      2.15 o 
   5  10   9        6.71        8.22      3.50 o 
   0  11   9       14.98       15.47      1.85 o 
   1  11   9       39.17       44.64      2.20 o 
   2  11   9       14.43       12.08      1.94 o 
   3  11   9        6.94       11.52      2.66 o 
   4  11   9       17.11       13.81      3.63 o 
   5  11   9        4.96        4.79      2.33 o 
   0  12   9       58.67       60.66      6.14 o 
   1  12   9       13.92       11.35      2.27 o 
   2  12   9       22.50       22.34      2.89 o 
   3  12   9        3.22        6.38      2.60 o 
   4  12   9        2.46        5.58      2.53 o 
   0  13   9        2.19        4.43      2.11 o 
   1  13   9        1.08        3.19      1.47 o 
   2  13   9        7.34        9.14      2.87 o 
   3  13   9       13.36       18.53      3.83 o 
   0  14   9        1.45       -0.16      1.34 o 
   1  14   9        6.44        5.62      1.89 o 
   2  14   9        5.59        7.16      2.48 o 
   0   0  10      222.73      274.31      8.53 o 
   1   0  10      181.05      186.94      5.50 o 
   2   0  10       87.01      112.89      3.79 o 
   3   0  10        0.20        3.20      2.17 o 
   4   0  10       36.67       34.24      2.47 o 
   5   0  10      101.25      113.11      3.84 o 
   6   0  10        5.50        7.21      5.54 o 
   7   0  10        7.27        0.38      2.87 o 
   0   1  10      443.62      447.44      8.16 o 
   1   1  10      171.52      178.92      3.41 o 
   2   1  10       12.25       14.63      1.50 o 
   3   1  10       25.60       29.49      1.93 o 
   4   1  10      259.04      268.37      3.87 o 
   5   1  10       35.77       39.20      1.59 o 
   6   1  10        1.15        1.88      1.58 o 
   7   1  10        1.80        0.01      0.99 o 
   0   2  10      221.42      248.14      5.70 o 
   1   2  10        9.04        9.01      1.26 o 
   2   2  10       63.96       67.10      2.14 o 
   3   2  10      118.50      115.06      3.20 o 
   4   2  10      105.75      106.19      2.33 o 
   5   2  10        5.00        4.03      1.23 o 
   6   2  10       23.26       14.61      5.07 o 
   7   2  10        5.47        3.45      3.99 o 
   0   3  10        2.33        4.28      1.93 o 
   1   3  10      195.92      188.81      3.35 o 
   2   3  10       21.94       26.59      1.74 o 
   3   3  10      170.09      184.30      3.44 o 
   4   3  10       82.25       90.07      2.24 o 
   5   3  10        1.29       -0.29      1.16 o 
   6   3  10       14.56        8.35      1.97 o 
   7   3  10        4.94       -2.36      3.24 o 
   0   4  10       48.37       33.91      3.30 o 
   1   4  10       22.00       16.83      1.51 o 
   2   4  10       78.84       84.85      2.46 o 
   3   4  10      285.90      297.14      3.51 o 
   4   4  10       72.68       73.84      2.48 o 
   5   4  10        1.31        0.83      0.60 o 
   6   4  10        0.07        0.46      1.54 o 
   7   4  10        0.70        0.68      2.83 o 
   0   5  10        4.41        3.13      1.19 o 
   1   5  10        7.55        7.39      1.09 o 
   2   5  10       27.33       25.60      1.43 o 
   3   5  10        0.73        0.55      0.40 o 
   4   5  10        4.20        4.00      1.84 o 
   5   5  10       46.30       51.45      4.01 o 
   6   5  10        2.35        1.19      1.84 o 
   7   5  10        5.34        4.81      2.41 o 
   0   6  10        9.54       11.51      1.99 o 
   1   6  10      123.92      129.58      3.23 o 
   2   6  10       53.95       54.96      1.96 o 
   3   6  10       71.15       67.40      2.56 o 
   4   6  10       31.25       25.03      3.09 o 
   5   6  10       20.81       18.28      5.26 o 
   6   6  10       12.41        5.80      3.65 o 
   0   7  10      210.87      225.18      5.80 o 
   1   7  10       86.87       96.22      2.94 o 
   2   7  10       28.86       27.69      1.91 o 
   3   7  10        8.67        8.93      1.41 o 
   4   7  10       20.06       13.26      2.78 o 
   5   7  10        1.30        2.92      1.90 o 
   6   7  10        8.83        2.70      2.05 o 
   0   8  10      170.21      177.61      6.52 o 
   1   8  10      113.52      121.53      2.67 o 
   2   8  10       56.35       53.51      2.92 o 
   3   8  10        1.86        1.98      0.91 o 
   4   8  10       30.05       23.25      7.51 o 
   5   8  10        3.45        2.25      1.77 o 
   6   8  10        3.02        5.99      3.53 o 
   0   9  10        9.05        9.29      1.78 o 
   1   9  10       13.58       13.33      1.53 o 
   2   9  10       11.31       14.63      2.13 o 
   3   9  10       44.70       32.77      7.89 o 
   4   9  10        1.44        4.50      2.48 o 
   5   9  10        5.30        2.64      2.15 o 
   0  10  10       19.31       21.31      2.29 o 
   1  10  10        9.95        8.22      1.36 o 
   2  10  10        3.33        2.85      1.46 o 
   3  10  10        9.58       15.58      3.45 o 
   4  10  10        6.99        3.80      2.26 o 
   5  10  10       12.55        8.77      3.90 o 
   0  11  10        1.22        0.56      1.39 o 
   1  11  10       43.85       49.16      2.84 o 
   2  11  10       10.20       11.71      2.20 o 
   3  11  10        5.76        5.35      2.29 o 
   4  11  10        1.75        2.32      2.25 o 
   0  12  10        0.11        1.53      1.77 o 
   1  12  10        8.00        5.65      1.73 o 
   2  12  10       14.36       10.60      2.40 o 
   3  12  10        1.09        5.91      2.39 o 
   4  12  10        2.71        5.84      2.62 o 
   0  13  10       15.56       10.22      2.33 o 
   1  13  10        5.59        4.38      1.69 o 
   2  13  10       24.45       19.33      4.05 o 
   3  13  10        0.52        0.95      1.56 o 
   0  14  10        0.18       -1.49      3.19 o 
   1  14  10        6.14        4.14      1.89 o 
   1   0  11      353.53      332.24      9.01 o 
   2   0  11      202.30      205.54      5.36 o 
   3   0  11      278.94      273.81      7.00 o 
   4   0  11      142.31      167.11      4.47 o 
   5   0  11        3.46        4.11      1.54 o 
   6   0  11        9.00       -1.21      2.63 o 
   7   0  11        0.56        0.78      3.30 o 
   0   1  11       61.15       58.14      3.20 o 
   1   1  11       40.57       50.97      2.13 o 
   2   1  11        5.53        6.69      1.39 o 
   3   1  11       84.32       94.79      3.09 o 
   4   1  11      159.97      164.40      3.09 o 
   5   1  11        3.20        1.66      0.91 o 
   6   1  11        5.77        1.68      1.42 o 
   7   1  11       10.32       -0.20      2.14 o 
   0   2  11      117.24      144.91      4.37 o 
   1   2  11       91.96       77.06      2.39 o 
   2   2  11      181.53      163.22      3.59 o 
   3   2  11       53.10       62.28      2.34 o 
   4   2  11       65.78       71.41      2.65 o 
   5   2  11       18.65       15.45      3.21 o 
   6   2  11        2.50        2.69      1.63 o 
   7   2  11        3.15       -0.03      3.87 o 
   0   3  11        7.03       11.65      2.94 o 
   1   3  11      200.69      205.14      3.87 o 
   2   3  11       76.08       79.07      2.39 o 
   3   3  11       55.28       61.47      2.65 o 
   4   3  11       65.82       74.99      1.88 o 
   5   3  11       31.61       30.65      4.98 o 
   6   3  11       24.00       23.29      5.73 o 
   7   3  11        4.73        5.18      3.71 o 
   0   4  11        6.36        7.69      1.85 o 
   1   4  11       47.20       45.00      2.12 o 
   2   4  11      106.81      120.89      3.11 o 
   3   4  11      121.08      117.39      2.27 o 
   4   4  11        0.74        1.76      0.85 o 
   5   4  11       12.26       15.88      1.79 o 
   6   4  11        5.15        4.50      2.30 o 
   0   5  11       11.10       15.58      2.08 o 
   1   5  11       53.66       58.77      1.97 o 
   2   5  11      384.04      407.04      4.89 o 
   3   5  11       36.47       39.28      1.35 o 
   4   5  11        0.06        0.24      1.23 o 
   5   5  11       65.93       74.96      4.24 o 
   6   5  11        1.21        0.66      1.68 o 
   0   6  11      188.04      190.17      5.57 o 
   1   6  11        2.33        1.87      0.83 o 
   2   6  11       55.95       53.36      2.32 o 
   3   6  11       35.06       39.15      2.21 o 
   4   6  11       23.17       21.82      2.81 o 
   5   6  11        1.12        3.42      1.84 o 
   6   6  11        2.26        2.95      1.86 o 
   0   7  11      237.84      222.43      7.21 o 
   1   7  11       65.98       81.36      3.21 o 
   2   7  11       91.41       89.52      2.65 o 
   3   7  11       17.55       20.03      1.92 o 
   4   7  11       20.76       15.97      4.99 o 
   5   7  11       20.98       12.71      5.75 o 
   6   7  11        5.45        7.33      3.23 o 
   0   8  11       16.34       23.09      3.10 o 
   1   8  11       74.30       78.19      2.24 o 
   2   8  11       29.95       24.91      1.04 o 
   3   8  11        7.39        3.61      1.14 o 
   4   8  11       23.73       18.82      5.16 o 
   5   8  11        7.36        5.57      3.60 o 
   0   9  11        8.29        9.55      2.02 o 
   1   9  11      151.97      159.58      3.52 o 
   2   9  11        4.31        3.62      1.54 o 
   3   9  11        9.47        5.26      1.39 o 
   4   9  11        7.75       10.11      3.52 o 
   5   9  11        8.13        5.55      2.51 o 
   0  10  11        7.70        9.74      2.20 o 
   1  10  11        3.74        3.49      1.09 o 
   2  10  11       10.42       13.78      2.49 o 
   3  10  11        0.94        3.79      2.01 o 
   4  10  11        1.09        4.63      2.39 o 
   5  10  11        4.50        5.28      2.64 o 
   0  11  11       25.45       28.89      4.48 o 
   1  11  11        7.05        4.75      1.39 o 
   2  11  11       39.50       41.65      5.62 o 
   3  11  11        0.36        0.29      1.54 o 
   4  11  11        2.50        3.22      2.32 o 
   0  12  11        2.04        1.17      1.63 o 
   1  12  11        4.20        4.41      1.68 o 
   2  12  11        2.73        5.13      1.70 o 
   3  12  11        5.58       11.15      2.60 o 
   0  13  11        7.98        6.16      2.66 o 
   1  13  11        3.59        2.29      1.70 o 
   2  13  11        2.53        3.58      2.01 o 
   0  14  11        3.89        2.24      2.79 o 
   0   0  12        6.55        4.52      2.85 o 
   1   0  12        0.03        1.52      1.47 o 
   2   0  12       24.10       27.14      2.81 o 
   3   0  12       58.98       57.86      4.67 o 
   4   0  12       59.12       58.20      2.84 o 
   5   0  12        2.21        0.57      1.25 o 
   6   0  12       22.82       12.69     10.05 o 
   7   0  12        1.64       -0.02      2.79 o 
   0   1  12       12.68       10.80      2.75 o 
   1   1  12       11.08       12.12      1.61 o 
   2   1  12       45.76       48.73      2.31 o 
   3   1  12      160.42      171.64      4.40 o 
   4   1  12       97.08      103.91      2.61 o 
   5   1  12       26.15       28.42      2.31 o 
   6   1  12        1.84        0.27      1.11 o 
   7   1  12        1.90       -0.44      2.55 o 
   0   2  12       21.57       27.52      2.91 o 
   1   2  12      144.25      163.16      4.08 o 
   2   2  12       26.36       25.96      1.97 o 
   3   2  12       46.50       46.91      2.29 o 
   4   2  12        7.05        8.20      1.18 o 
   5   2  12       51.04       62.68      3.37 o 
   6   2  12        2.83        1.92      1.46 o 
   0   3  12        3.64        3.04      1.79 o 
   1   3  12       16.13       13.74      1.67 o 
   2   3  12      132.69      141.12      3.91 o 
   3   3  12       79.07       77.43      2.72 o 
   4   3  12       59.93       64.48      1.95 o 
   5   3  12       13.76       11.51      2.25 o 
   6   3  12        2.66        4.67      2.37 o 
   0   4  12       57.79       64.73      3.40 o 
   1   4  12        6.26        7.73      1.43 o 
   2   4  12       64.04       68.88      2.40 o 
   3   4  12       63.72       57.34      2.40 o 
   4   4  12        0.20        0.39      0.82 o 
   5   4  12        3.46        0.07      1.64 o 
   6   4  12       23.81       16.82      5.22 o 
   0   5  12        7.78        4.98      1.78 o 
   1   5  12      101.15      111.41      2.85 o 
   2   5  12       53.60       50.65      1.71 o 
   3   5  12       75.80       81.23      2.23 o 
   4   5  12        5.61        6.38      2.34 o 
   5   5  12        0.06        3.10      2.24 o 
   6   5  12        0.20        2.70      1.92 o 
   0   6  12       71.15       74.11      3.56 o 
   1   6  12       26.26       29.23      1.85 o 
   2   6  12       46.31       37.77      1.72 o 
   3   6  12        0.26       -0.54      0.61 o 
   4   6  12        6.15        4.21      2.13 o 
   5   6  12        9.67        7.19      2.59 o 
   6   6  12        3.11        5.00      2.42 o 
   0   7  12        1.71        0.57      1.56 o 
   1   7  12       51.96       65.94      3.25 o 
   2   7  12       80.44       83.24      2.85 o 
   3   7  12       15.76       14.24      2.20 o 
   4   7  12       15.54        9.19      4.71 o 
   5   7  12        0.60        2.81      3.19 o 
   6   7  12        5.74        4.00      2.57 o 
   0   8  12       14.31       19.02      3.02 o 
   1   8  12       55.61       57.46      3.16 o 
   2   8  12       15.90        8.56      3.70 o 
   3   8  12       13.09        9.98      3.35 o 
   4   8  12        8.24        6.68      2.79 o 
   5   8  12        9.81        4.44      2.37 o 
   0   9  12        5.39       12.74      2.15 o 
   1   9  12       27.33       28.74      2.20 o 
   2   9  12       34.11       34.14      6.69 o 
   3   9  12       19.10       16.12      5.78 o 
   4   9  12        8.16        7.14      2.75 o 
   5   9  12        9.09        8.97      3.64 o 
   0  10  12       60.20       73.49     11.30 o 
   1  10  12       19.43       19.23      2.34 o 
   2  10  12       13.81       11.32      2.33 o 
   3  10  12        1.54        4.09      2.31 o 
   4  10  12        0.72        4.08      2.58 o 
   0  11  12       46.13       57.62      3.67 o 
   1  11  12       22.05       22.90      4.24 o 
   2  11  12        1.14        0.03      1.35 o 
   3  11  12        9.53       13.12      3.45 o 
   4  11  12       11.98       11.64      3.95 o 
   0  12  12        5.98        2.75      2.03 o 
   1  12  12       15.41       11.98      2.77 o 
   2  12  12       29.69       29.87      4.10 o 
   3  12  12        5.56       10.02      3.08 o 
   0  13  12        0.02       -0.60      2.38 o 
   1  13  12        2.70        1.89      1.48 o 
   2  13  12        4.13       18.17      6.62 o 
   1   0  13       36.93       35.85      3.34 o 
   2   0  13       67.30       63.48      4.37 o 
   3   0  13      102.99      105.70      6.23 o 
   4   0  13      105.95      115.17      3.77 o 
   5   0  13        0.96        0.33      1.20 o 
   6   0  13        3.54        1.52      2.88 o 
   0   1  13       21.37       22.09      2.49 o 
   1   1  13        9.89       11.68      1.80 o 
   2   1  13       14.88       18.21      1.98 o 
   3   1  13       38.09       47.45      3.23 o 
   4   1  13       48.57       52.47      3.36 o 
   5   1  13        0.66        0.07      0.79 o 
   6   1  13        4.94        1.32      1.40 o 
   0   2  13       23.11       20.68      2.49 o 
   1   2  13       69.41       69.21      3.17 o 
   2   2  13      101.71      106.43      3.35 o 
   3   2  13      206.72      225.88      5.13 o 
   4   2  13       27.07       27.71      2.25 o 
   5   2  13       10.46        9.73      2.10 o 
   6   2  13        7.14        2.14      2.28 o 
   0   3  13       54.75       68.19      4.82 o 
   1   3  13       97.79      117.12      3.35 o 
   2   3  13        6.10        6.26      1.63 o 
   3   3  13       20.30       18.66      2.02 o 
   4   3  13       13.54       13.45      1.84 o 
   5   3  13       16.82       14.67      3.05 o 
   6   3  13        4.47        2.52      1.87 o 
   0   4  13       70.32       78.49      5.10 o 
   1   4  13        1.00        1.14      1.12 o 
   2   4  13       51.46       50.40      2.36 o 
   3   4  13       49.40       52.43      2.73 o 
   4   4  13       30.45       31.57      2.65 o 
   5   4  13       11.75       11.00      2.56 o 
   6   4  13        1.86        1.33      2.16 o 
   0   5  13      205.06      248.60      6.11 o 
   1   5  13       16.20       18.62      1.55 o 
   2   5  13       25.33       26.96      1.58 o 
   3   5  13       12.66       11.26      1.61 o 
   4   5  13       17.69       14.79      2.44 o 
   5   5  13       25.49       27.65      5.05 o 
   6   5  13       11.54        5.86      2.95 o 
   0   6  13      289.22      322.93      6.85 o 
   1   6  13       62.03       69.70      2.86 o 
   2   6  13       15.31       15.30      1.68 o 
   3   6  13        1.95        1.42      0.57 o 
   4   6  13       43.83       27.07     11.43 o 
   5   6  13        0.69        2.92      2.18 o 
   0   7  13        4.61        3.82      2.01 o 
   1   7  13       48.59       61.18      2.48 o 
   2   7  13        7.84        6.99      1.64 o 
   3   7  13        6.50        2.81      1.59 o 
   4   7  13        9.51        4.35      2.42 o 
   5   7  13       11.24       10.54      4.16 o 
   0   8  13      109.62      122.09      6.54 o 
   1   8  13       50.25       62.89      3.09 o 
   2   8  13        6.85        5.17      1.46 o 
   3   8  13       56.96       60.27      6.33 o 
   4   8  13        1.62        2.89      2.27 o 
   5   8  13        0.57        1.17      2.58 o 
   0   9  13        1.16        1.62      1.76 o 
   1   9  13       24.43       18.14      2.34 o 
   2   9  13        0.53        2.77      1.65 o 
   3   9  13        0.64        1.14      1.72 o 
   4   9  13        2.15        1.14      2.05 o 
   0  10  13       11.64        8.18      3.70 o 
   1  10  13       12.16        6.93      1.46 o 
   2  10  13        5.79        5.18      1.75 o 
   3  10  13        8.57       10.64      3.73 o 
   4  10  13        6.26        8.97      3.37 o 
   0  11  13        1.06        0.41      1.73 o 
   1  11  13        4.78        4.80      1.81 o 
   2  11  13        5.44        3.47      1.89 o 
   3  11  13        2.25        3.17      2.53 o 
   0  12  13        4.97        1.20      1.77 o 
   1  12  13        5.92        7.45      2.12 o 
   2  12  13        0.77        3.06      1.93 o 
   0  13  13        0.27        1.75      4.44 o 
   0   0  14      379.19      386.38     11.66 o 
   1   0  14      109.45      122.41      5.47 o 
   2   0  14       65.21       69.09      4.24 o 
   3   0  14        1.57        5.82      2.14 o 
   4   0  14       17.59        8.02      3.93 o 
   5   0  14       23.59       26.33      4.06 o 
   6   0  14        0.01       -0.64      2.14 o 
   0   1  14        4.34        9.06      2.35 o 
   1   1  14       31.46       37.29      3.20 o 
   2   1  14       55.30       57.45      2.57 o 
   3   1  14       12.68       12.19      1.86 o 
   4   1  14       17.52       17.54      2.68 o 
   5   1  14       34.16       39.92      5.05 o 
   6   1  14       12.47        4.32      3.15 o 
   0   2  14        8.10        8.51      2.57 o 
   1   2  14      134.78      140.74      3.79 o 
   2   2  14      123.52      128.61      4.45 o 
   3   2  14       19.87       28.59      2.48 o 
   4   2  14       15.32       15.47      1.90 o 
   5   2  14        9.65        8.60      2.00 o 
   6   2  14        4.32        6.94      2.92 o 
   0   3  14        3.00        5.24      2.18 o 
   1   3  14       16.53       16.15      2.03 o 
   2   3  14       91.35      101.24      3.36 o 
   3   3  14       10.20        7.68      2.62 o 
   4   3  14        9.95        6.60      1.69 o 
   5   3  14        6.34        4.77      1.78 o 
   6   3  14        2.82        2.04      2.15 o 
   0   4  14       98.66      100.95      5.86 o 
   1   4  14      133.24      142.20      3.97 o 
   2   4  14       22.56       24.95      2.47 o 
   3   4  14       22.46       21.30      2.68 o 
   4   4  14        1.20        1.22      0.85 o 
   5   4  14        9.92        7.61      2.59 o 
   6   4  14        5.73        5.15      2.96 o 
   0   5  14        0.12        1.72      1.72 o 
   1   5  14      134.14      140.42      3.98 o 
   2   5  14        4.33        6.06      1.29 o 
   3   5  14       29.29       26.59      3.62 o 
   4   5  14        1.83        2.74      1.83 o 
   5   5  14        3.13        2.18      1.99 o 
   0   6  14        2.85        2.81      1.79 o 
   1   6  14        2.93        4.04      1.24 o 
   2   6  14       79.76       76.69      2.44 o 
   3   6  14       14.53       11.42      2.29 o 
   4   6  14        8.94        5.68      2.44 o 
   5   6  14        0.66        1.40      1.89 o 
   0   7  14       27.01       26.44      5.57 o 
   1   7  14        8.00        6.81      1.86 o 
   2   7  14        7.84        4.66      1.47 o 
   3   7  14        0.57        0.03      1.26 o 
   4   7  14        0.64        2.31      2.48 o 
   5   7  14        4.95        4.59      2.94 o 
   0   8  14       25.11       15.01      7.50 o 
   1   8  14        3.79        2.03      1.46 o 
   2   8  14       10.34        2.07      2.13 o 
   3   8  14       10.10        4.69      2.92 o 
   4   8  14        5.83        3.46      2.30 o 
   0   9  14        1.38        0.56      1.61 o 
   1   9  14       38.81       43.32      5.03 o 
   2   9  14        5.20        2.33      1.72 o 
   3   9  14        1.15        2.18      2.31 o 
   4   9  14        0.87        5.64      2.85 o 
   0  10  14        1.51        0.12      1.60 o 
   1  10  14        0.51       -0.28      1.30 o 
   2  10  14        4.56        4.52      2.19 o 
   3  10  14        2.48        1.96      2.15 o 
   0  11  14        1.87        0.22      2.00 o 
   1  11  14        2.76        2.26      1.79 o 
   2  11  14       21.18       26.50      4.61 o 
   0  12  14        9.90       -0.21      2.90 o 
   1  12  14        7.34        5.57      2.52 o 
   1   0  15      117.90      114.42      5.09 o 
   2   0  15        9.12        7.01      2.86 o 
   3   0  15       46.01       43.96      9.98 o 
   4   0  15        7.16        5.21      3.66 o 
   5   0  15        5.90        5.87      2.30 o 
   6   0  15        0.39        1.83      2.85 o 
   0   1  15       24.98       23.03      3.44 o 
   1   1  15       11.91       13.28      2.05 o 
   2   1  15       13.82       13.22      2.03 o 
   3   1  15       39.14       43.31      4.95 o 
   4   1  15       30.72       34.03      6.51 o 
   5   1  15       20.13       19.33      3.60 o 
   6   1  15        2.04        3.72      3.33 o 
   0   2  15      140.38      132.68      5.85 o 
   1   2  15       23.36       23.58      2.21 o 
   2   2  15        2.10        1.61      1.40 o 
   3   2  15       14.95       10.55      2.33 o 
   4   2  15        1.00        0.92      1.15 o 
   5   2  15        4.44        2.63      1.57 o 
   0   3  15       14.35       12.39      3.21 o 
   1   3  15        5.49        6.58      2.28 o 
   2   3  15        5.78        5.83      2.08 o 
   3   3  15        2.16        0.37      1.09 o 
   4   3  15       15.54       11.67      2.29 o 
   5   3  15        4.28        2.15      1.87 o 
   0   4  15       24.29       26.83      3.92 o 
   1   4  15       31.91       38.36      2.42 o 
   2   4  15       12.37        6.21      1.62 o 
   3   4  15        0.88        0.10      1.01 o 
   4   4  15        6.79        3.24      1.44 o 
   5   4  15        4.89        5.30      2.50 o 
   0   5  15        9.82       14.41      2.89 o 
   1   5  15       64.90       82.23      3.37 o 
   2   5  15       41.49       39.33      6.39 o 
   3   5  15        1.57       -0.13      0.95 o 
   4   5  15        1.01        1.34      1.78 o 
   5   5  15        8.10        7.52      2.93 o 
   0   6  15       11.59        9.37      2.55 o 
   1   6  15        9.34        7.67      1.57 o 
   2   6  15       11.69        6.64      2.76 o 
   3   6  15        2.10        2.21      1.34 o 
   4   6  15        0.89        0.71      1.99 o 
   5   6  15        3.23        4.48      2.49 o 
   0   7  15       41.76       45.08      8.52 o 
   1   7  15       36.62       25.25      5.21 o 
   2   7  15        5.75        3.34      1.65 o 
   3   7  15       17.70        6.78      3.33 o 
   4   7  15        1.45       -0.24      2.06 o 
   0   8  15       89.92       93.90      4.96 o 
   1   8  15        7.29        6.32      1.82 o 
   2   8  15        0.20       -1.00      1.22 o 
   3   8  15        1.77        1.06      1.93 o 
   4   8  15        1.01        1.70      2.13 o 
   0   9  15        6.84        4.63      2.89 o 
   1   9  15        5.50        1.83      1.55 o 
   2   9  15        2.19        0.27      1.21 o 
   3   9  15        0.74       -0.62      1.93 o 
   0  10  15        7.01        3.21      2.28 o 
   1  10  15       12.55        4.27      2.07 o 
   2  10  15        0.61       -0.10      1.38 o 
   3  10  15        0.01        1.46      2.06 o 
   0  11  15        5.89        3.08      2.11 o 
   1  11  15        5.94        2.90      1.92 o 
   2  11  15       10.35        8.11      2.73 o 
   0   0  16       45.97       39.01      7.89 o 
   1   0  16        0.13       -2.59      2.59 o 
   2   0  16        7.19        9.49      3.10 o 
   3   0  16       41.56       49.60      9.31 o 
   4   0  16        1.04        0.99      2.53 o 
   5   0  16        8.23        6.43      3.18 o 
   0   1  16        0.67       -0.79      1.77 o 
   1   1  16        2.63        1.49      1.30 o 
   2   1  16       34.28       36.63      2.67 o 
   3   1  16        3.90        4.09      1.59 o 
   4   1  16       14.28       11.53      2.89 o 
   5   1  16        9.76        7.50      1.93 o 
   0   2  16       11.60       15.26      3.85 o 
   1   2  16       50.16       55.85      3.60 o 
   2   2  16       20.20       18.44      2.33 o 
   3   2  16        1.35        1.99      1.48 o 
   4   2  16       15.25       11.83      2.18 o 
   5   2  16       26.06       27.49      5.78 o 
   0   3  16        1.15        0.42      1.83 o 
   1   3  16       16.03       18.13      2.33 o 
   2   3  16       26.95       24.79      2.91 o 
   3   3  16       19.69       12.16      4.78 o 
   4   3  16        4.00        4.90      1.79 o 
   5   3  16        8.84        9.30      3.77 o 
   0   4  16       21.68       19.15      4.92 o 
   1   4  16        7.13        6.18      1.99 o 
   2   4  16        4.54        2.50      1.63 o 
   3   4  16        4.89        2.14      1.26 o 
   4   4  16        3.23        5.03      2.15 o 
   5   4  16        3.65        3.13      2.50 o 
   0   5  16       21.73       19.68      7.26 o 
   1   5  16       63.73       65.98      4.23 o 
   2   5  16       20.96       15.21      4.05 o 
   3   5  16        3.22        0.90      0.88 o 
   4   5  16        2.26        4.22      2.51 o 
   5   5  16        2.37        2.64      2.68 o 
   0   6  16        2.19        2.27      2.33 o 
   1   6  16        1.09        1.13      1.15 o 
   2   6  16        4.98        3.84      1.41 o 
   3   6  16        8.56        2.24      1.98 o 
   4   6  16        6.56        5.52      2.61 o 
   0   7  16      102.66      111.99      5.75 o 
   1   7  16       10.85        6.40      2.33 o 
   2   7  16        5.59        2.39      1.41 o 
   3   7  16        1.36        0.78      1.78 o 
   4   7  16        0.66        0.91      2.18 o 
   0   8  16       14.91        3.99      3.01 o 
   1   8  16        2.50        0.39      1.43 o 
   2   8  16        3.69        1.85      1.80 o 
   3   8  16        2.25        0.01      1.48 o 
   0   9  16       11.10        0.51      2.30 o 
   1   9  16        5.14        1.10      1.73 o 
   2   9  16        4.78        3.01      2.20 o 
   3   9  16        3.16        2.80      2.56 o 
   0  10  16       24.66       12.39      7.16 o 
   1  10  16        2.60        0.40      1.66 o 
   2  10  16        0.56        1.04      2.41 o 
   1   0  17      104.51      125.31      5.93 o 
   2   0  17        1.73        5.25      3.40 o 
   3   0  17       10.95       13.33      3.61 o 
   4   0  17        3.95        6.95      3.31 o 
   5   0  17        0.02       -0.25      2.11 o 
   0   1  17        2.85        3.01      2.13 o 
   1   1  17       15.61       15.14      2.41 o 
   2   1  17        7.98        7.85      2.32 o 
   3   1  17        2.74        3.89      1.72 o 
   4   1  17        3.65        2.82      1.74 o 
   5   1  17        3.89        5.71      2.56 o 
   0   2  17      100.89      106.65      6.21 o 
   1   2  17        8.76        9.96      2.47 o 
   2   2  17        7.97        9.12      2.45 o 
   3   2  17        2.20        4.30      1.73 o 
   4   2  17        4.19        3.47      1.71 o 
   5   2  17        0.29        0.00      1.67 o 
   0   3  17        2.19        0.84      1.63 o 
   1   3  17        3.47        2.65      1.70 o 
   2   3  17       37.99       32.84      4.52 o 
   3   3  17        9.46        6.91      2.96 o 
   4   3  17        0.93       -0.56      1.18 o 
   0   4  17        2.19        0.99      1.90 o 
   1   4  17        4.58        4.68      1.89 o 
   2   4  17       16.52       10.70      4.14 o 
   3   4  17       10.34        5.63      2.43 o 
   4   4  17        0.57        2.17      2.06 o 
   0   5  17        7.05        2.04      2.48 o 
   1   5  17       18.25       10.77      2.40 o 
   2   5  17        5.49        3.45      1.66 o 
   3   5  17        5.20        4.45      1.74 o 
   4   5  17        7.03        6.82      2.83 o 
   0   6  17        0.02        1.38      2.05 o 
   1   6  17       10.37        7.01      1.88 o 
   2   6  17        2.26        2.81      1.37 o 
   3   6  17        1.91        2.12      2.44 o 
   4   6  17        0.27       -1.07      1.82 o 
   0   7  17        2.77        0.04      1.56 o 
   1   7  17        2.83        0.68      1.03 o 
   2   7  17        2.86        1.10      1.51 o 
   3   7  17        4.92        3.13      2.23 o 
   0   8  17        0.78       -0.57      2.07 o 
   1   8  17        5.52        3.15      1.91 o 
   2   8  17        7.26        1.79      2.15 o 
   3   8  17        3.69        3.29      2.17 o 
   0   9  17        0.12       -0.71      2.34 o 
   1   9  17        0.15        0.43      1.79 o 
   2   9  17        2.39        2.20      2.20 o 
   0  10  17        5.56        3.82      3.21 o 
   0   0  18       51.36       42.69     32.39 o 
   1   0  18       12.60       11.64      3.53 o 
   2   0  18        1.08       -0.54      2.25 o 
   3   0  18        1.17        1.26      2.81 o 
   4   0  18        6.76        2.83      3.20 o 
   0   1  18        4.88        6.90      3.57 o 
   1   1  18        3.89        0.80      1.28 o 
   2   1  18        6.03        6.12      2.03 o 
   3   1  18        4.18        3.94      2.20 o 
   4   1  18       10.09        9.25      3.63 o 
   0   2  18        3.33        3.97      2.42 o 
   1   2  18        9.79        7.85      2.19 o 
   2   2  18        5.08        4.55      1.91 o 
   3   2  18        4.40        2.50      2.53 o 
   4   2  18        0.10        2.64      2.09 o 
   0   3  18       15.48       14.51      3.83 o 
   1   3  18        1.54        0.39      1.40 o 
   2   3  18        0.68        1.74      1.55 o 
   3   3  18        3.55        0.59      1.41 o 
   4   3  18        1.56        0.26      2.07 o 
   0   4  18        8.52        7.91      3.08 o 
   1   4  18       10.02        9.37      2.66 o 
   2   4  18        3.61        4.16      1.90 o 
   3   4  18        4.05        2.15      1.63 o 
   4   4  18        0.02        2.81      1.50 o 
   0   5  18        4.59        4.84      2.77 o 
   1   5  18        1.08       -0.53      1.70 o 
   2   5  18        4.80        2.36      1.18 o 
   3   5  18        0.27        1.87      2.59 o 
   0   6  18        8.69        6.08      3.17 o 
   1   6  18        7.17        6.26      1.73 o 
   2   6  18        5.28        2.87      1.47 o 
   3   6  18        2.56        1.34      2.50 o 
   0   7  18        3.56        1.46      2.24 o 
   1   7  18        2.84        1.19      1.32 o 
   2   7  18        1.51        2.12      2.21 o 
   0   8  18        8.54        3.24      2.87 o 
   1   8  18        1.50        4.19      2.86 o 
   2   8  18        1.92       -0.28      1.59 o 
   1   0  19        0.00        0.99      2.55 o 
   2   0  19        1.82        0.58      2.31 o 
   3   0  19        0.23        0.08      1.74 o 
   0   1  19        1.90       -1.07      2.29 o 
   1   1  19        3.30        2.85      2.05 o 
   2   1  19        2.78        3.39      1.95 o 
   3   1  19        0.46        1.26      1.82 o 
   0   2  19        0.02        0.63      2.14 o 
   1   2  19        7.01       10.41      2.52 o 
   2   2  19        1.10        2.65      2.14 o 
   3   2  19        2.61        1.79      1.63 o 
   0   3  19        3.45        2.23      2.50 o 
   1   3  19        9.23        7.94      2.44 o 
   2   3  19       16.14       14.79      3.73 o 
   3   3  19        3.79        2.02      1.93 o 
   0   4  19        0.10        2.35      2.70 o 
   1   4  19        0.01       -0.77      1.68 o 
   2   4  19        6.93        5.80      2.42 o 
   3   4  19        0.28        2.28      2.57 o 
   0   5  19        4.73        5.21      3.33 o 
   1   5  19        2.90        4.63      2.25 o 
   2   5  19       11.12        6.97      2.88 o 
   3   5  19        3.02        5.31      3.97 o 
   0   6  19        0.33        0.34      2.03 o 
   1   6  19        2.01        3.17      1.93 o 
   2   6  19        1.62        4.11      2.45 o 
   0   7  19        5.45        0.99      1.99 o 
   1   7  19        2.13        2.68      1.66 o 
   0   0  20        3.98        2.53      4.27 o 
   1   0  20        0.94        1.08      2.20 o 
   2   0  20        1.45       -0.44      1.96 o 
   3   0  20        0.45        5.59      3.32 o 
   0   1  20        2.06        5.11      3.28 o 
   1   1  20        0.54        3.79      2.39 o 
   2   1  20        1.19        0.96      1.69 o 
   3   1  20        1.72        4.18      2.35 o 
   0   2  20        4.41        2.07      3.25 o 
   1   2  20        0.34        0.38      2.41 o 
   2   2  20        1.25        1.31      1.80 o 
   0   3  20        0.39        2.94      3.14 o 
   1   3  20        1.87        0.47      1.99 o 
   2   3  20        2.25        8.45      2.82 o 
   0   4  20        7.81        6.50      4.11 o 
   1   4  20        1.06        2.16      1.98 o 
   2   4  20        3.13        5.84      2.59 o 
   0   5  20        2.47        5.53      3.35 o 
   1   5  20        3.20        3.87      1.86 o 
   0   6  20        2.98        2.25      3.49 o 
   1   0  21        9.84        8.68      6.55 o 
   0   1  21        0.58       -0.36      3.00 o 
   1   1  21        0.28       -0.08      2.01 o 
   0   2  21        8.12        7.36      4.19 o 
   1   2  21        1.40        0.45      2.07 o 
   0   3  21        4.07        7.30      3.95 o 
                                                 
